# Supplementary material for: (R)-(−)-N-Isovalerylcamphorsultam
Source: Acta Crystallogr Sect E Struct Rep Online. 2009 Sep 9;65(Pt 10):o2371. doi: 10.1107/S1600536809035120 (PMC2970256; doi:10.1107/S1600536809035120)
Supplement: Supplementary file 1 [file e-65-o2371-sup1.cif]

##############################################################################
###                                                                        ###
###        Electronic paper (Acta Crystallographica Section E)             ###
###                                                                        ###
##############################################################################
#                                                                            #
# This CIF contains the data in a paper accepted for publication in Acta     #
# Crystallographica Section E. It conforms to the requirements of Notes      #
# for Authors for Section E, and has been peer reviewed under the auspices   #
# of the IUCr Commission on Journals.                                        #
#                                                                            #
# Full details of the Crystallographic Information File format               #
# are given in the paper "The Crystallographic Information File (CIF):       #
# a New Standard Archive File for Crystallography" by S. R. Hall, F. H.      #
# Allen and I. D. Brown [Acta Cryst. (1991), A47, 655-685].                  #
#                                                                            #
# The current version of the core CIF dictionary is obtainable from          #
# ftp://ftp.iucr.org/pub/cif_core.dic. The current version number is 2.4.    #
#                                                                            #
# Software is freely available for graphical display of the structure(s) in  #
# this CIF.  For information consult the CIF home page http://www.iucr.org/  #
# cif/home.html                                                              #
#                                                                            #
# This file may be used for bona fide research purposes within the           #
# scientific community so long as proper attribution is given to the journal # 
# article from which it was obtained.                                        #
#                                                                            #
##############################################################################
                                             
data_global
_audit_creation_method     SHELXL-97
_journal_date_recd_electronic     2009-08-21
_journal_date_accepted     2009-09-01
_journal_name_full     'Acta Crystallographica, Section E'
_journal_year     2009
_journal_volume     65
_journal_issue     10
_journal_page_first     o2371
_journal_page_last     o2371
_journal_paper_category     QO
_journal_coeditor_code     CV2605
_publ_contact_author_name     'Dr. Weixiao Hu'
_publ_contact_author_address
;
College of Pharmaceutical Science
Zhejiang University of Technology
Hangzhou 310014
People's Republic of China
;
_publ_contact_author_email     huyang@mail.hz.zj.cn
_publ_section_title
;
(<i>R</i>)-(-)-N-Isovalerylcamphorsultam
;
loop_
    _publ_author_name
    _publ_author_footnote
    _publ_author_address
    'Wei Zhou' .
;
College of Pharmaceutical Science
Zhejiang University of Technology
Hangzhou 310014
People's Republic of China
;
    'Shijie Zhang' .
;
College of Pharmaceutical Science
Zhejiang University of Technology
Hangzhou 310014
People's Republic of China
;
    'Weixiao Hu' .
;
College of Pharmaceutical Science
Zhejiang University of Technology
Hangzhou 310014
People's Republic of China
;
data_I
_audit_creation_method     SHELXL-97
_chemical_name_systematic
;
(<i>R</i>)-(-)-N-Isovalerylcamphorsultam
;
_chemical_name_common     ?
_chemical_formula_moiety     'C15 H25 N O3 S'
_chemical_formula_sum     'C15 H25 N O3 S'
_chemical_formula_iupac     'C15 H25 N O3 S'
_chemical_formula_weight     299.42
_chemical_melting_point     ?
_symmetry_cell_setting     tetragonal
_symmetry_space_group_name_H-M     'P 41'
_symmetry_space_group_name_Hall     'P 4w'
loop_
    _symmetry_equiv_pos_as_xyz
    'x, y, z'
    '-x, -y, z+1/2'
    '-y, x, z+1/4'
    'y, -x, z+3/4'
_cell_length_a     7.9038(7)
_cell_length_b     7.9038(7)
_cell_length_c     50.228(8)
_cell_angle_alpha     90.00
_cell_angle_beta     90.00
_cell_angle_gamma     90.00
_cell_volume     3137.8(7)
_cell_formula_units_Z     8
_cell_measurement_reflns_used     25
_cell_measurement_theta_min     12
_cell_measurement_theta_max     18
_cell_measurement_temperature     293(2)
_exptl_crystal_description     prism
_exptl_crystal_colour     colourless
_exptl_crystal_size_max     0.30
_exptl_crystal_size_mid     0.30
_exptl_crystal_size_min     0.20
_exptl_crystal_density_diffrn     1.268
_exptl_crystal_density_meas     ?
_exptl_crystal_density_method     'not measured'
_exptl_crystal_F_000     1296
_exptl_absorpt_coefficient_mu     0.213
_exptl_absorpt_correction_type     'multi-scan'
_exptl_absorpt_process_details     '(SADABS; Sheldrick, 1996)'
_exptl_absorpt_correction_T_min     0.9387
_exptl_absorpt_correction_T_max     0.9586
_exptl_special_details
;
;
_diffrn_ambient_temperature     293(2)
_diffrn_radiation_type     MoK\a
_diffrn_radiation_wavelength     0.71073
_diffrn_radiation_source     'fine-focus sealed tube'
_diffrn_radiation_monochromator     graphite
_diffrn_measurement_device_type     'Bruker SMART CCD area-detector'
_diffrn_measurement_method     '\f and \w'
_diffrn_detector_area_resol_mean     ?
_diffrn_reflns_number     16320
_diffrn_reflns_av_R_equivalents     0.0346
_diffrn_reflns_av_sigmaI/netI     0.0434
_diffrn_reflns_theta_min     2.58
_diffrn_reflns_theta_max     27.50
_diffrn_reflns_theta_full     27.50
_diffrn_measured_fraction_theta_max     0.997
_diffrn_measured_fraction_theta_full     0.997
_diffrn_reflns_limit_h_min     -10
_diffrn_reflns_limit_h_max     5
_diffrn_reflns_limit_k_min     -10
_diffrn_reflns_limit_k_max     10
_diffrn_reflns_limit_l_min     -64
_diffrn_reflns_limit_l_max     51
_diffrn_standards_number     ?
_diffrn_standards_interval_count     ?
_diffrn_standards_interval_time     ?
_diffrn_standards_decay_%     ?
_refine_special_details
;
Refinement of <i>F</i>^2^ against ALL reflections. The weighted <i>R</i>-factor
<i>wR</i> and goodness of fit <i>S</i> are based on <i>F</i>^2^, conventional
<i>R</i>-factors <i>R</i> are based on <i>F</i>, with <i>F</i> set to zero for
negative <i>F</i>^2^. The threshold expression of <i>F</i>^2^ >
\s(<i>F</i>^2^) is used only for calculating <i>R</i>-factors(gt) <i>etc</i>.
and is not relevant to the choice of reflections for refinement.
<i>R</i>-factors based on <i>F</i>^2^ are statistically about twice as large
as those based on <i>F</i>, and <i>R</i>- factors based on ALL data will be
even larger.
;
_reflns_number_total     6416
_reflns_number_gt     5184
_reflns_threshold_expression     I>2\s(I)
_refine_ls_structure_factor_coef     Fsqd
_refine_ls_matrix_type     full
_refine_ls_R_factor_all     0.0592
_refine_ls_R_factor_gt     0.0454
_refine_ls_wR_factor_gt     0.1023
_refine_ls_wR_factor_ref     0.1091
_refine_ls_goodness_of_fit_ref     1.037
_refine_ls_restrained_S_all     1.037
_refine_ls_number_reflns     6416
_refine_ls_number_parameters     370
_refine_ls_number_restraints     1
_refine_ls_hydrogen_treatment     constr
_refine_ls_weighting_scheme     calc
_refine_ls_weighting_details
         'calc w=1/[\s^2^(Fo^2^)+(0.0521P)^2^+0.2775P] where P=(Fo^2^+2Fc^2^)/3'
_atom_sites_solution_hydrogens     geom
_atom_sites_solution_primary     direct
_atom_sites_solution_secondary     difmap
_refine_ls_shift/su_max     0.000
_refine_ls_shift/su_mean     0.000
_refine_diff_density_max     0.383
_refine_diff_density_min     -0.192
_refine_ls_extinction_method     'SHELXL97 (Sheldrick, 2008)'
_refine_ls_extinction_coef     0.0164(9)
_refine_ls_extinction_expression
                                  'Fc^*^=kFc[1+0.001xFc^2^\l^3^/sin(2\q)]^-1/4^'
_refine_ls_abs_structure_details     'Flack (1983), 2779 Friedel pairs'
_refine_ls_abs_structure_Flack     0.03(6)
loop_
    _atom_type_symbol
    _atom_type_description
    _atom_type_scat_dispersion_real
    _atom_type_scat_dispersion_imag
    _atom_type_scat_source
    'C' 'C' 0.0033 0.0016
                         'International Tables Vol C Tables 4.2.6.8 and 6.1.1.4'
    'H' 'H' 0.0000 0.0000
                         'International Tables Vol C Tables 4.2.6.8 and 6.1.1.4'
    'N' 'N' 0.0061 0.0033
                         'International Tables Vol C Tables 4.2.6.8 and 6.1.1.4'
    'O' 'O' 0.0106 0.0060
                         'International Tables Vol C Tables 4.2.6.8 and 6.1.1.4'
    'S' 'S' 0.1246 0.1234
                         'International Tables Vol C Tables 4.2.6.8 and 6.1.1.4'
_computing_data_collection     'SMART (Bruker, 1997)'
_computing_cell_refinement     'SAINT (Bruker, 1997)'
_computing_data_reduction     'XCAD4 (Harms & Wocadlo, 1995)'
_computing_structure_solution     'SHELXS97 (Sheldrick, 2008)'
_computing_structure_refinement     'SHELXL97 (Sheldrick, 2008)'
_computing_molecular_graphics     'ORTEP-3 for Windows (Farrugia, 1997)'
_computing_publication_material     'SHELXL97 (Sheldrick, 2008)'
loop_
    _atom_site_type_symbol
    _atom_site_label
    _atom_site_fract_x
    _atom_site_fract_y
    _atom_site_fract_z
    _atom_site_U_iso_or_equiv
    _atom_site_adp_type
    _atom_site_calc_flag
    _atom_site_refinement_flags
    _atom_site_occupancy
    _atom_site_disorder_assembly
    _atom_site_disorder_group
    S S1 0.78736(8) 0.43930(9) 0.123672(15) 0.04709(19) Uani d . 1 . .
    N N1 0.9609(3) 0.3737(3) 0.14051(4) 0.0397(5) Uani d . 1 . .
    O O1 0.7275(3) 0.5927(3) 0.13478(6) 0.0730(7) Uani d . 1 . .
    O O2 0.8219(3) 0.4381(3) 0.09586(5) 0.0744(7) Uani d . 1 . .
    O O3 1.2414(2) 0.3426(3) 0.14096(5) 0.0658(6) Uani d . 1 . .
    C C1 1.3005(4) 0.6926(4) 0.13051(7) 0.0611(9) Uani d . 1 . .
    H H1 1.3948 0.6184 0.1264 0.073 Uiso calc R 1 . .
    C C2 1.1411(3) 0.6024(4) 0.12208(7) 0.0560(8) Uani d . 1 . .
    H H2A 1.0441 0.6718 0.1266 0.067 Uiso calc R 1 . .
    H H2B 1.1422 0.5881 0.1029 0.067 Uiso calc R 1 . .
    C C3 1.1225(3) 0.4323(4) 0.13503(6) 0.0458(7) Uani d . 1 . .
    C C4 0.6596(3) 0.2646(4) 0.13288(6) 0.0463(7) Uani d . 1 . .
    H H4A 0.5484 0.3030 0.1384 0.056 Uiso calc R 1 . .
    H H4B 0.6464 0.1879 0.1179 0.056 Uiso calc R 1 . .
    C C5 0.7480(3) 0.1757(3) 0.15582(5) 0.0393(6) Uani d . 1 . .
    C C6 0.7286(4) -0.0169(4) 0.15733(7) 0.0569(8) Uani d . 1 . .
    H H6A 0.7891 -0.0725 0.1430 0.068 Uiso calc R 1 . .
    H H6B 0.6105 -0.0501 0.1567 0.068 Uiso calc R 1 . .
    C C7 0.8086(5) -0.0579(4) 0.18471(7) 0.0669(10) Uani d . 1 . .
    H H7A 0.7287 -0.1159 0.1962 0.080 Uiso calc R 1 . .
    H H7B 0.9090 -0.1275 0.1827 0.080 Uiso calc R 1 . .
    C C8 0.8533(4) 0.1164(4) 0.19581(6) 0.0542(7) Uani d . 1 . .
    H H8 0.8647 0.1195 0.2152 0.065 Uiso calc R 1 . .
    C C9 1.0083(3) 0.1827(4) 0.18085(6) 0.0503(7) Uani d . 1 . .
    H H9A 1.1005 0.1018 0.1814 0.060 Uiso calc R 1 . .
    H H9B 1.0466 0.2896 0.1881 0.060 Uiso calc R 1 . .
    C C10 0.9399(3) 0.2045(3) 0.15241(5) 0.0399(6) Uani d . 1 . .
    H H10 0.9879 0.1179 0.1407 0.048 Uiso calc R 1 . .
    C C11 1.3250(5) 0.8542(6) 0.11444(10) 0.0983(16) Uani d . 1 . .
    H H11A 1.2336 0.9308 0.1180 0.147 Uiso calc R 1 . .
    H H11B 1.3266 0.8274 0.0958 0.147 Uiso calc R 1 . .
    H H11C 1.4302 0.9062 0.1193 0.147 Uiso calc R 1 . .
    C C12 1.3038(6) 0.7248(6) 0.15998(8) 0.1006(15) Uani d . 1 . .
    H H12A 1.2079 0.7925 0.1649 0.151 Uiso calc R 1 . .
    H H12B 1.4060 0.7835 0.1646 0.151 Uiso calc R 1 . .
    H H12C 1.2996 0.6189 0.1693 0.151 Uiso calc R 1 . .
    C C13 0.7110(3) 0.2307(4) 0.18487(6) 0.0493(7) Uani d . 1 . .
    C C14 0.7325(5) 0.4182(4) 0.19173(7) 0.0672(9) Uani d . 1 . .
    H H14A 0.7242 0.4330 0.2107 0.101 Uiso calc R 1 . .
    H H14B 0.6455 0.4828 0.1831 0.101 Uiso calc R 1 . .
    H H14C 0.8413 0.4564 0.1857 0.101 Uiso calc R 1 . .
    C C15 0.5316(4) 0.1818(5) 0.19420(7) 0.0732(10) Uani d . 1 . .
    H H15A 0.5200 0.2063 0.2128 0.110 Uiso calc R 1 . .
    H H15B 0.5137 0.0631 0.1913 0.110 Uiso calc R 1 . .
    H H15C 0.4494 0.2455 0.1843 0.110 Uiso calc R 1 . .
    S S1' 0.90760(10) 0.85718(10) 0.063320(15) 0.0537(2) Uani d . 1 . .
    N N1' 0.8697(3) 1.0177(3) 0.04197(5) 0.0450(5) Uani d . 1 . .
    O O1' 1.0708(3) 0.7888(3) 0.05816(6) 0.0780(7) Uani d . 1 . .
    O O2' 0.8725(4) 0.9123(3) 0.08967(5) 0.0811(7) Uani d . 1 . .
    O O3' 0.8603(3) 1.2988(3) 0.03577(5) 0.0767(7) Uani d . 1 . .
    C C1' 1.2148(6) 1.3263(6) 0.05161(9) 0.0902(13) Uani d . 1 . .
    H H1' 1.1589 1.4337 0.0547 0.108 Uiso calc R 1 . .
    C C2' 1.0962(5) 1.1959(5) 0.06127(8) 0.0748(10) Uani d . 1 . .
    H H2'1 1.0676 1.2212 0.0796 0.090 Uiso calc R 1 . .
    H H2'2 1.1537 1.0875 0.0611 0.090 Uiso calc R 1 . .
    C C3' 0.9354(4) 1.1795(4) 0.04570(7) 0.0557(7) Uani d . 1 . .
    C C4' 0.7438(4) 0.7217(4) 0.05125(6) 0.0559(8) Uani d . 1 . .
    H H4'1 0.7895 0.6114 0.0468 0.067 Uiso calc R 1 . .
    H H4'2 0.6569 0.7072 0.0647 0.067 Uiso calc R 1 . .
    C C5' 0.6707(4) 0.8062(3) 0.02665(6) 0.0479(7) Uani d . 1 . .
    C C6' 0.4805(4) 0.7925(4) 0.02243(8) 0.0676(9) Uani d . 1 . .
    H H6'1 0.4192 0.8602 0.0353 0.081 Uiso calc R 1 . .
    H H6'2 0.4429 0.6760 0.0237 0.081 Uiso calc R 1 . .
    C C7' 0.4565(5) 0.8626(5) -0.00620(8) 0.0786(11) Uani d . 1 . .
    H H7'1 0.4012 0.7803 -0.0176 0.094 Uiso calc R 1 . .
    H H7'2 0.3905 0.9661 -0.0061 0.094 Uiso calc R 1 . .
    C C8' 0.6380(5) 0.8958(4) -0.01530(7) 0.0626(9) Uani d . 1 . .
    H H8' 0.6520 0.8977 -0.0347 0.075 Uiso calc R 1 . .
    C C9' 0.7020(4) 1.0534(4) -0.00152(6) 0.0580(8) Uani d . 1 . .
    H H9'1 0.6254 1.1479 -0.0041 0.070 Uiso calc R 1 . .
    H H9'2 0.8138 1.0845 -0.0078 0.070 Uiso calc R 1 . .
    C C10' 0.7064(3) 0.9970(3) 0.02803(6) 0.0454(6) Uani d . 1 . .
    H H10' 0.6164 1.0541 0.0380 0.054 Uiso calc R 1 . .
    C C11' 1.3725(5) 1.3300(7) 0.06852(10) 0.1022(15) Uani d . 1 . .
    H H11D 1.3431 1.3603 0.0864 0.153 Uiso calc R 1 . .
    H H11E 1.4501 1.4119 0.0615 0.153 Uiso calc R 1 . .
    H H11F 1.4245 1.2203 0.0684 0.153 Uiso calc R 1 . .
    C C12' 1.2521(7) 1.3223(8) 0.02283(10) 0.126(2) Uani d . 1 . .
    H H12D 1.3430 1.3991 0.0190 0.188 Uiso calc R 1 . .
    H H12E 1.1532 1.3554 0.0130 0.188 Uiso calc R 1 . .
    H H12F 1.2844 1.2098 0.0178 0.188 Uiso calc R 1 . .
    C C13' 0.7403(4) 0.7537(4) -0.00121(6) 0.0556(8) Uani d . 1 . .
    C C14' 0.9302(5) 0.7688(5) -0.00515(8) 0.0767(10) Uani d . 1 . .
    H H14D 0.9861 0.6782 0.0040 0.115 Uiso calc R 1 . .
    H H14E 0.9685 0.8752 0.0018 0.115 Uiso calc R 1 . .
    H H14F 0.9560 0.7627 -0.0238 0.115 Uiso calc R 1 . .
    C C15' 0.6873(6) 0.5750(4) -0.00991(8) 0.0832(12) Uani d . 1 . .
    H H15D 0.7228 0.5560 -0.0279 0.125 Uiso calc R 1 . .
    H H15E 0.5666 0.5645 -0.0088 0.125 Uiso calc R 1 . .
    H H15F 0.7396 0.4930 0.0015 0.125 Uiso calc R 1 . .
loop_
    _atom_site_aniso_label
    _atom_site_aniso_U_11
    _atom_site_aniso_U_22
    _atom_site_aniso_U_33
    _atom_site_aniso_U_12
    _atom_site_aniso_U_13
    _atom_site_aniso_U_23
    S1 0.0360(3) 0.0494(4) 0.0558(5) 0.0009(3) -0.0107(3) 0.0148(3)
    N1 0.0341(10) 0.0382(11) 0.0469(14) 0.0021(8) -0.0063(9) 0.0072(9)
    O1 0.0484(12) 0.0460(12) 0.125(2) 0.0105(10) -0.0056(12) 0.0090(12)
    O2 0.0679(14) 0.1078(19) 0.0475(15) -0.0144(13) -0.0120(11) 0.0301(13)
    O3 0.0346(11) 0.0669(14) 0.0960(18) 0.0048(9) 0.0010(10) 0.0235(12)
    C1 0.0448(16) 0.075(2) 0.064(2) -0.0131(14) -0.0073(14) 0.0119(17)
    C2 0.0432(15) 0.0512(16) 0.074(2) -0.0049(12) -0.0088(15) 0.0164(15)
    C3 0.0339(13) 0.0546(16) 0.0490(18) 0.0021(11) -0.0026(12) 0.0072(13)
    C4 0.0357(13) 0.0543(16) 0.0490(18) -0.0043(11) -0.0108(11) 0.0051(13)
    C5 0.0333(12) 0.0438(14) 0.0410(16) -0.0049(10) -0.0047(10) 0.0004(11)
    C6 0.0621(19) 0.0506(17) 0.058(2) -0.0120(14) -0.0044(15) 0.0027(14)
    C7 0.075(2) 0.063(2) 0.062(2) -0.0076(16) -0.0084(18) 0.0244(16)
    C8 0.0567(18) 0.069(2) 0.0372(17) -0.0042(14) -0.0091(13) 0.0158(14)
    C9 0.0427(15) 0.0565(17) 0.0517(19) 0.0021(12) -0.0108(13) 0.0132(13)
    C10 0.0367(13) 0.0385(13) 0.0446(17) 0.0037(10) -0.0038(11) 0.0055(11)
    C11 0.087(3) 0.096(3) 0.112(4) -0.048(2) -0.037(2) 0.045(3)
    C12 0.130(4) 0.111(3) 0.061(3) -0.049(3) -0.010(2) -0.007(2)
    C13 0.0422(15) 0.0645(18) 0.0414(18) -0.0051(13) -0.0004(12) 0.0017(13)
    C14 0.071(2) 0.075(2) 0.056(2) 0.0015(16) 0.0089(17) -0.0191(17)
    C15 0.0524(19) 0.106(3) 0.061(2) -0.0076(18) 0.0063(16) 0.008(2)
    S1' 0.0649(5) 0.0533(4) 0.0429(4) 0.0029(3) -0.0098(4) 0.0148(3)
    N1' 0.0519(13) 0.0444(13) 0.0387(13) 0.0029(10) -0.0057(10) 0.0107(10)
    O1' 0.0608(14) 0.0726(15) 0.101(2) 0.0171(12) -0.0151(13) 0.0223(14)
    O2' 0.126(2) 0.0773(16) 0.0398(14) -0.0129(15) -0.0058(13) 0.0089(12)
    O3' 0.112(2) 0.0461(12) 0.0723(17) 0.0019(12) -0.0297(14) 0.0058(11)
    C1' 0.090(3) 0.103(3) 0.077(3) -0.022(2) -0.005(2) 0.003(2)
    C2' 0.076(2) 0.080(2) 0.068(2) -0.0153(19) -0.0178(19) 0.016(2)
    C3' 0.067(2) 0.0531(18) 0.0474(19) 0.0002(15) -0.0044(15) 0.0064(14)
    C4' 0.068(2) 0.0507(16) 0.049(2) -0.0011(14) -0.0020(14) 0.0163(14)
    C5' 0.0565(17) 0.0448(15) 0.0424(17) 0.0019(12) -0.0045(13) 0.0096(12)
    C6' 0.067(2) 0.067(2) 0.069(2) -0.0115(16) -0.0078(18) 0.0065(17)
    C7' 0.090(3) 0.066(2) 0.079(3) 0.0008(19) -0.038(2) 0.0051(19)
    C8' 0.094(3) 0.0547(18) 0.0389(18) 0.0014(16) -0.0167(16) 0.0085(14)
    C9' 0.075(2) 0.0490(16) 0.050(2) 0.0049(14) -0.0130(15) 0.0122(14)
    C10' 0.0495(15) 0.0440(14) 0.0426(17) 0.0098(11) -0.0004(12) 0.0035(12)
    C11' 0.071(3) 0.133(4) 0.103(4) -0.025(2) -0.009(2) -0.010(3)
    C12' 0.139(4) 0.168(5) 0.069(3) -0.072(4) 0.025(3) -0.011(3)
    C13' 0.081(2) 0.0451(16) 0.0402(18) 0.0032(14) -0.0020(15) 0.0020(12)
    C14' 0.096(3) 0.081(2) 0.053(2) 0.024(2) 0.0205(19) -0.0012(18)
    C15' 0.128(3) 0.0493(19) 0.072(3) 0.004(2) -0.010(2) -0.0041(17)
_geom_special_details
;
All e.s.d.'s (except the e.s.d. in the dihedral angle between two l.s. planes)
are estimated using the full covariance matrix. The cell e.s.d.'s are taken
into account individually in the estimation of e.s.d.'s in distances, angles
and torsion angles; correlations between e.s.d.'s in cell parameters are only
used when they are defined by crystal symmetry. An approximate (isotropic)
treatment of cell e.s.d.'s is used for estimating e.s.d.'s involving l.s.
planes.
;
loop_
    _geom_bond_atom_site_label_1
    _geom_bond_atom_site_label_2
    _geom_bond_site_symmetry_2
    _geom_bond_distance
    _geom_bond_publ_flag
    S1 O1 . 1.416(2) ?
    S1 O2 . 1.423(2) ?
    S1 N1 . 1.693(2) ?
    S1 C4 . 1.772(3) ?
    N1 C3 . 1.386(3) ?
    N1 C10 . 1.475(3) ?
    O3 C3 . 1.214(3) ?
    C1 C12 . 1.502(5) ?
    C1 C2 . 1.508(4) ?
    C1 C11 . 1.524(5) ?
    C1 H1 . 0.9700 ?
    C2 C3 . 1.501(4) ?
    C2 H2A . 0.9700 ?
    C2 H2B . 0.9700 ?
    C4 C5 . 1.520(4) ?
    C4 H4A . 0.9700 ?
    C4 H4B . 0.9700 ?
    C5 C6 . 1.532(4) ?
    C5 C10 . 1.543(3) ?
    C5 C13 . 1.550(4) ?
    C6 C7 . 1.548(5) ?
    C6 H6A . 0.9700 ?
    C6 H6B . 0.9700 ?
    C7 C8 . 1.528(5) ?
    C7 H7A . 0.9700 ?
    C7 H7B . 0.9700 ?
    C8 C9 . 1.530(4) ?
    C8 C13 . 1.544(4) ?
    C8 H8 . 0.9800 ?
    C9 C10 . 1.537(4) ?
    C9 H9A . 0.9700 ?
    C9 H9B . 0.9700 ?
    C10 H10 . 0.9800 ?
    C11 H11A . 0.9599 ?
    C11 H11B . 0.9599 ?
    C11 H11C . 0.9599 ?
    C12 H12A . 0.9599 ?
    C12 H12B . 0.9599 ?
    C12 H12C . 0.9599 ?
    C13 C14 . 1.531(4) ?
    C13 C15 . 1.543(4) ?
    C14 H14A . 0.9599 ?
    C14 H14B . 0.9599 ?
    C14 H14C . 0.9599 ?
    C15 H15A . 0.9599 ?
    C15 H15B . 0.9599 ?
    C15 H15C . 0.9599 ?
    S1' O2' . 1.421(3) ?
    S1' O1' . 1.422(2) ?
    S1' N1' . 1.688(2) ?
    S1' C4' . 1.786(3) ?
    N1' C3' . 1.393(4) ?
    N1' C10' . 1.477(3) ?
    O3' C3' . 1.221(4) ?
    C1' C2' . 1.475(5) ?
    C1' C12' . 1.476(6) ?
    C1' C11' . 1.508(6) ?
    C1' H1' . 0.9700 ?
    C2' C3' . 1.498(5) ?
    C2' H2'1 . 0.9700 ?
    C2' H2'2 . 0.9700 ?
    C4' C5' . 1.519(4) ?
    C4' H4'1 . 0.9700 ?
    C4' H4'2 . 0.9700 ?
    C5' C6' . 1.522(4) ?
    C5' C10' . 1.536(4) ?
    C5' C13' . 1.560(4) ?
    C6' C7' . 1.553(5) ?
    C6' H6'1 . 0.9700 ?
    C6' H6'2 . 0.9700 ?
    C7' C8' . 1.529(5) ?
    C7' H7'1 . 0.9700 ?
    C7' H7'2 . 0.9700 ?
    C8' C9' . 1.512(4) ?
    C8' C13' . 1.555(4) ?
    C8' H8' . 0.9800 ?
    C9' C10' . 1.550(4) ?
    C9' H9'1 . 0.9700 ?
    C9' H9'2 . 0.9700 ?
    C10' H10' . 0.9800 ?
    C11' H11D . 0.9599 ?
    C11' H11E . 0.9599 ?
    C11' H11F . 0.9599 ?
    C12' H12D . 0.9599 ?
    C12' H12E . 0.9599 ?
    C12' H12F . 0.9599 ?
    C13' C14' . 1.519(5) ?
    C13' C15' . 1.536(4) ?
    C14' H14D . 0.9599 ?
    C14' H14E . 0.9599 ?
    C14' H14F . 0.9599 ?
    C15' H15D . 0.9599 ?
    C15' H15E . 0.9599 ?
    C15' H15F . 0.9599 ?
loop_
    _geom_angle_atom_site_label_1
    _geom_angle_atom_site_label_2
    _geom_angle_atom_site_label_3
    _geom_angle_site_symmetry_1
    _geom_angle_site_symmetry_3
    _geom_angle
    _geom_angle_publ_flag
    O1 S1 O2 . . 117.15(16) ?
    O1 S1 N1 . . 109.64(13) ?
    O2 S1 N1 . . 109.45(13) ?
    O1 S1 C4 . . 111.95(15) ?
    O2 S1 C4 . . 111.11(14) ?
    N1 S1 C4 . . 95.32(11) ?
    C3 N1 C10 . . 119.2(2) ?
    C3 N1 S1 . . 123.05(18) ?
    C10 N1 S1 . . 112.89(15) ?
    C12 C1 C2 . . 111.8(3) ?
    C12 C1 C11 . . 112.2(3) ?
    C2 C1 C11 . . 110.7(3) ?
    C12 C1 H1 . . 107.3 ?
    C2 C1 H1 . . 107.3 ?
    C11 C1 H1 . . 107.3 ?
    C3 C2 C1 . . 112.6(2) ?
    C3 C2 H2A . . 109.1 ?
    C1 C2 H2A . . 109.1 ?
    C3 C2 H2B . . 109.1 ?
    C1 C2 H2B . . 109.1 ?
    H2A C2 H2B . . 107.8 ?
    O3 C3 N1 . . 118.0(2) ?
    O3 C3 C2 . . 123.6(2) ?
    N1 C3 C2 . . 118.4(2) ?
    C5 C4 S1 . . 107.21(17) ?
    C5 C4 H4A . . 110.3 ?
    S1 C4 H4A . . 110.3 ?
    C5 C4 H4B . . 110.3 ?
    S1 C4 H4B . . 110.3 ?
    H4A C4 H4B . . 108.5 ?
    C4 C5 C6 . . 116.8(2) ?
    C4 C5 C10 . . 107.4(2) ?
    C6 C5 C10 . . 104.5(2) ?
    C4 C5 C13 . . 119.8(2) ?
    C6 C5 C13 . . 102.3(2) ?
    C10 C5 C13 . . 104.4(2) ?
    C5 C6 C7 . . 102.2(2) ?
    C5 C6 H6A . . 111.3 ?
    C7 C6 H6A . . 111.3 ?
    C5 C6 H6B . . 111.3 ?
    C7 C6 H6B . . 111.3 ?
    H6A C6 H6B . . 109.2 ?
    C8 C7 C6 . . 103.3(2) ?
    C8 C7 H7A . . 111.1 ?
    C6 C7 H7A . . 111.1 ?
    C8 C7 H7B . . 111.1 ?
    C6 C7 H7B . . 111.1 ?
    H7A C7 H7B . . 109.1 ?
    C7 C8 C9 . . 108.3(3) ?
    C7 C8 C13 . . 103.3(2) ?
    C9 C8 C13 . . 102.0(2) ?
    C7 C8 H8 . . 114.0 ?
    C9 C8 H8 . . 114.0 ?
    C13 C8 H8 . . 114.0 ?
    C8 C9 C10 . . 102.3(2) ?
    C8 C9 H9A . . 111.3 ?
    C10 C9 H9A . . 111.3 ?
    C8 C9 H9B . . 111.3 ?
    C10 C9 H9B . . 111.3 ?
    H9A C9 H9B . . 109.2 ?
    N1 C10 C9 . . 116.0(2) ?
    N1 C10 C5 . . 106.83(19) ?
    C9 C10 C5 . . 103.1(2) ?
    N1 C10 H10 . . 110.2 ?
    C9 C10 H10 . . 110.2 ?
    C5 C10 H10 . . 110.2 ?
    C1 C11 H11A . . 109.5 ?
    C1 C11 H11B . . 109.5 ?
    H11A C11 H11B . . 109.5 ?
    C1 C11 H11C . . 109.5 ?
    H11A C11 H11C . . 109.5 ?
    H11B C11 H11C . . 109.5 ?
    C1 C12 H12A . . 109.5 ?
    C1 C12 H12B . . 109.5 ?
    H12A C12 H12B . . 109.5 ?
    C1 C12 H12C . . 109.5 ?
    H12A C12 H12C . . 109.5 ?
    H12B C12 H12C . . 109.5 ?
    C14 C13 C15 . . 106.0(3) ?
    C14 C13 C8 . . 113.9(2) ?
    C15 C13 C8 . . 114.5(3) ?
    C14 C13 C5 . . 117.5(2) ?
    C15 C13 C5 . . 112.9(2) ?
    C8 C13 C5 . . 91.9(2) ?
    C13 C14 H14A . . 109.5 ?
    C13 C14 H14B . . 109.5 ?
    H14A C14 H14B . . 109.5 ?
    C13 C14 H14C . . 109.5 ?
    H14A C14 H14C . . 109.5 ?
    H14B C14 H14C . . 109.5 ?
    C13 C15 H15A . . 109.5 ?
    C13 C15 H15B . . 109.5 ?
    H15A C15 H15B . . 109.5 ?
    C13 C15 H15C . . 109.5 ?
    H15A C15 H15C . . 109.5 ?
    H15B C15 H15C . . 109.5 ?
    O2' S1' O1' . . 117.62(17) ?
    O2' S1' N1' . . 109.08(14) ?
    O1' S1' N1' . . 109.31(14) ?
    O2' S1' C4' . . 110.99(16) ?
    O1' S1' C4' . . 111.57(16) ?
    N1' S1' C4' . . 96.10(12) ?
    C3' N1' C10' . . 119.4(2) ?
    C3' N1' S1' . . 122.6(2) ?
    C10' N1' S1' . . 111.92(17) ?
    C2' C1' C12' . . 115.7(4) ?
    C2' C1' C11' . . 110.7(4) ?
    C12' C1' C11' . . 112.8(4) ?
    C2' C1' H1' . . 105.6 ?
    C12' C1' H1' . . 105.6 ?
    C11' C1' H1' . . 105.6 ?
    C1' C2' C3' . . 115.3(3) ?
    C1' C2' H2'1 . . 108.4 ?
    C3' C2' H2'1 . . 108.4 ?
    C1' C2' H2'2 . . 108.4 ?
    C3' C2' H2'2 . . 108.4 ?
    H2'1 C2' H2'2 . . 107.5 ?
    O3' C3' N1' . . 118.2(3) ?
    O3' C3' C2' . . 124.0(3) ?
    N1' C3' C2' . . 117.8(3) ?
    C5' C4' S1' . . 106.76(19) ?
    C5' C4' H4'1 . . 110.4 ?
    S1' C4' H4'1 . . 110.4 ?
    C5' C4' H4'2 . . 110.4 ?
    S1' C4' H4'2 . . 110.4 ?
    H4'1 C4' H4'2 . . 108.6 ?
    C4' C5' C6' . . 117.3(2) ?
    C4' C5' C10' . . 109.0(2) ?
    C6' C5' C10' . . 104.9(2) ?
    C4' C5' C13' . . 118.6(2) ?
    C6' C5' C13' . . 101.8(3) ?
    C10' C5' C13' . . 103.7(2) ?
    C5' C6' C7' . . 103.0(3) ?
    C5' C6' H6'1 . . 111.2 ?
    C7' C6' H6'1 . . 111.2 ?
    C5' C6' H6'2 . . 111.2 ?
    C7' C6' H6'2 . . 111.2 ?
    H6'1 C6' H6'2 . . 109.1 ?
    C8' C7' C6' . . 102.9(3) ?
    C8' C7' H7'1 . . 111.2 ?
    C6' C7' H7'1 . . 111.2 ?
    C8' C7' H7'2 . . 111.2 ?
    C6' C7' H7'2 . . 111.2 ?
    H7'1 C7' H7'2 . . 109.1 ?
    C9' C8' C7' . . 108.6(3) ?
    C9' C8' C13' . . 102.3(2) ?
    C7' C8' C13' . . 103.2(3) ?
    C9' C8' H8' . . 113.9 ?
    C7' C8' H8' . . 113.9 ?
    C13' C8' H8' . . 113.9 ?
    C8' C9' C10' . . 102.1(2) ?
    C8' C9' H9'1 . . 111.4 ?
    C10' C9' H9'1 . . 111.4 ?
    C8' C9' H9'2 . . 111.4 ?
    C10' C9' H9'2 . . 111.4 ?
    H9'1 C9' H9'2 . . 109.2 ?
    N1' C10' C5' . . 106.9(2) ?
    N1' C10' C9' . . 116.2(2) ?
    C5' C10' C9' . . 103.6(2) ?
    N1' C10' H10' . . 109.9 ?
    C5' C10' H10' . . 109.9 ?
    C9' C10' H10' . . 109.9 ?
    C1' C11' H11D . . 109.5 ?
    C1' C11' H11E . . 109.5 ?
    H11D C11' H11E . . 109.5 ?
    C1' C11' H11F . . 109.5 ?
    H11D C11' H11F . . 109.5 ?
    H11E C11' H11F . . 109.5 ?
    C1' C12' H12D . . 109.5 ?
    C1' C12' H12E . . 109.5 ?
    H12D C12' H12E . . 109.5 ?
    C1' C12' H12F . . 109.5 ?
    H12D C12' H12F . . 109.5 ?
    H12E C12' H12F . . 109.5 ?
    C14' C13' C15' . . 107.7(3) ?
    C14' C13' C8' . . 113.4(3) ?
    C15' C13' C8' . . 113.1(3) ?
    C14' C13' C5' . . 116.4(3) ?
    C15' C13' C5' . . 113.8(3) ?
    C8' C13' C5' . . 91.9(2) ?
    C13' C14' H14D . . 109.5 ?
    C13' C14' H14E . . 109.5 ?
    H14D C14' H14E . . 109.5 ?
    C13' C14' H14F . . 109.5 ?
    H14D C14' H14F . . 109.5 ?
    H14E C14' H14F . . 109.5 ?
    C13' C15' H15D . . 109.5 ?
    C13' C15' H15E . . 109.5 ?
    H15D C15' H15E . . 109.5 ?
    C13' C15' H15F . . 109.5 ?
    H15D C15' H15F . . 109.5 ?
    H15E C15' H15F . . 109.5 ?
loop_
    _geom_torsion_atom_site_label_1
    _geom_torsion_atom_site_label_2
    _geom_torsion_atom_site_label_3
    _geom_torsion_atom_site_label_4
    _geom_torsion_site_symmetry_1
    _geom_torsion_site_symmetry_2
    _geom_torsion_site_symmetry_3
    _geom_torsion_site_symmetry_4
    _geom_torsion
    _geom_torsion_publ_flag
    O1 S1 N1 C3 . . . . -84.0(2) ?
    O2 S1 N1 C3 . . . . 45.8(3) ?
    C4 S1 N1 C3 . . . . 160.5(2) ?
    O1 S1 N1 C10 . . . . 121.1(2) ?
    O2 S1 N1 C10 . . . . -109.1(2) ?
    C4 S1 N1 C10 . . . . 5.5(2) ?
    C12 C1 C2 C3 . . . . -61.0(4) ?
    C11 C1 C2 C3 . . . . 173.1(3) ?
    C10 N1 C3 O3 . . . . -1.8(4) ?
    S1 N1 C3 O3 . . . . -155.3(2) ?
    C10 N1 C3 C2 . . . . 178.0(3) ?
    S1 N1 C3 C2 . . . . 24.5(4) ?
    C1 C2 C3 O3 . . . . -32.1(5) ?
    C1 C2 C3 N1 . . . . 148.1(3) ?
    O1 S1 C4 C5 . . . . -99.1(2) ?
    O2 S1 C4 C5 . . . . 127.8(2) ?
    N1 S1 C4 C5 . . . . 14.6(2) ?
    S1 C4 C5 C6 . . . . -146.5(2) ?
    S1 C4 C5 C10 . . . . -29.6(3) ?
    S1 C4 C5 C13 . . . . 89.1(2) ?
    C4 C5 C6 C7 . . . . -171.6(3) ?
    C10 C5 C6 C7 . . . . 69.9(3) ?
    C13 C5 C6 C7 . . . . -38.7(3) ?
    C5 C6 C7 C8 . . . . 3.2(3) ?
    C6 C7 C8 C9 . . . . -74.1(3) ?
    C6 C7 C8 C13 . . . . 33.6(3) ?
    C7 C8 C9 C10 . . . . 65.4(3) ?
    C13 C8 C9 C10 . . . . -43.2(3) ?
    C3 N1 C10 C9 . . . . 66.2(3) ?
    S1 N1 C10 C9 . . . . -137.8(2) ?
    C3 N1 C10 C5 . . . . -179.5(2) ?
    S1 N1 C10 C5 . . . . -23.5(3) ?
    C8 C9 C10 N1 . . . . 125.2(2) ?
    C8 C9 C10 C5 . . . . 8.9(3) ?
    C4 C5 C10 N1 . . . . 33.5(3) ?
    C6 C5 C10 N1 . . . . 158.2(2) ?
    C13 C5 C10 N1 . . . . -94.7(2) ?
    C4 C5 C10 C9 . . . . 156.2(2) ?
    C6 C5 C10 C9 . . . . -79.1(3) ?
    C13 C5 C10 C9 . . . . 28.0(3) ?
    C7 C8 C13 C14 . . . . -176.2(3) ?
    C9 C8 C13 C14 . . . . -63.8(3) ?
    C7 C8 C13 C15 . . . . 61.5(3) ?
    C9 C8 C13 C15 . . . . 173.9(3) ?
    C7 C8 C13 C5 . . . . -54.8(3) ?
    C9 C8 C13 C5 . . . . 57.6(2) ?
    C4 C5 C13 C14 . . . . -53.7(3) ?
    C6 C5 C13 C14 . . . . 175.3(3) ?
    C10 C5 C13 C14 . . . . 66.5(3) ?
    C4 C5 C13 C15 . . . . 70.3(3) ?
    C6 C5 C13 C15 . . . . -60.8(3) ?
    C10 C5 C13 C15 . . . . -169.5(3) ?
    C4 C5 C13 C8 . . . . -172.1(2) ?
    C6 C5 C13 C8 . . . . 56.9(2) ?
    C10 C5 C13 C8 . . . . -51.8(2) ?
    O2' S1' N1' C3' . . . . 50.2(3) ?
    O1' S1' N1' C3' . . . . -79.7(3) ?
    C4' S1' N1' C3' . . . . 164.9(3) ?
    O2' S1' N1' C10' . . . . -102.0(2) ?
    O1' S1' N1' C10' . . . . 128.1(2) ?
    C4' S1' N1' C10' . . . . 12.7(2) ?
    C12' C1' C2' C3' . . . . -49.4(6) ?
    C11' C1' C2' C3' . . . . -179.3(4) ?
    C10' N1' C3' O3' . . . . -4.5(4) ?
    S1' N1' C3' O3' . . . . -154.8(3) ?
    C10' N1' C3' C2' . . . . 176.6(3) ?
    S1' N1' C3' C2' . . . . 26.4(4) ?
    C1' C2' C3' O3' . . . . -36.2(6) ?
    C1' C2' C3' N1' . . . . 142.5(4) ?
    O2' S1' C4' C5' . . . . 119.9(2) ?
    O1' S1' C4' C5' . . . . -106.8(2) ?
    N1' S1' C4' C5' . . . . 6.7(2) ?
    S1' C4' C5' C6' . . . . -142.3(3) ?
    S1' C4' C5' C10' . . . . -23.4(3) ?
    S1' C4' C5' C13' . . . . 94.8(3) ?
    C4' C5' C6' C7' . . . . -170.4(3) ?
    C10' C5' C6' C7' . . . . 68.6(3) ?
    C13' C5' C6' C7' . . . . -39.3(3) ?
    C5' C6' C7' C8' . . . . 3.8(3) ?
    C6' C7' C8' C9' . . . . -74.8(3) ?
    C6' C7' C8' C13' . . . . 33.2(3) ?
    C7' C8' C9' C10' . . . . 65.7(3) ?
    C13' C8' C9' C10' . . . . -42.9(3) ?
    C3' N1' C10' C5' . . . . 179.0(3) ?
    S1' N1' C10' C5' . . . . -27.8(3) ?
    C3' N1' C10' C9' . . . . 63.9(3) ?
    S1' N1' C10' C9' . . . . -142.9(2) ?
    C4' C5' C10' N1' . . . . 32.4(3) ?
    C6' C5' C10' N1' . . . . 158.8(2) ?
    C13' C5' C10' N1' . . . . -94.8(3) ?
    C4' C5' C10' C9' . . . . 155.7(2) ?
    C6' C5' C10' C9' . . . . -78.0(3) ?
    C13' C5' C10' C9' . . . . 28.5(3) ?
    C8' C9' C10' N1' . . . . 125.4(3) ?
    C8' C9' C10' C5' . . . . 8.5(3) ?
    C9' C8' C13' C14' . . . . -62.0(4) ?
    C7' C8' C13' C14' . . . . -174.7(3) ?
    C9' C8' C13' C15' . . . . 174.9(3) ?
    C7' C8' C13' C15' . . . . 62.2(4) ?
    C9' C8' C13' C5' . . . . 57.9(3) ?
    C7' C8' C13' C5' . . . . -54.8(3) ?
    C4' C5' C13' C14' . . . . -55.3(4) ?
    C6' C5' C13' C14' . . . . 174.4(3) ?
    C10' C5' C13' C14' . . . . 65.6(3) ?
    C4' C5' C13' C15' . . . . 71.0(4) ?
    C6' C5' C13' C15' . . . . -59.3(3) ?
    C10' C5' C13' C15' . . . . -168.1(3) ?
    C4' C5' C13' C8' . . . . -172.7(3) ?
    C6' C5' C13' C8' . . . . 57.0(3) ?
    C10' C5' C13' C8' . . . . -51.7(3) ?
loop_
    _geom_hbond_atom_site_label_D
    _geom_hbond_atom_site_label_H
    _geom_hbond_atom_site_label_A
    _geom_hbond_site_symmetry_A
    _geom_hbond_distance_DH
    _geom_hbond_distance_HA
    _geom_hbond_distance_DA
    _geom_hbond_angle_DHA
    _geom_hbond_publ_flag
    C4 H4A O3 1_455 0.97 2.45 3.387(3) 162.3 y
    C15' H15F O3' 1_545 0.96 2.49 3.450(5) 173.2 y
