# Supplementary material for: (R)-(−)-N-Isovalerylcamphorsultam
Source: Acta Crystallogr Sect E Struct Rep Online. 2009 Sep 9;65(Pt 10):o2371. doi: 10.1107/S1600536809035120 (PMC2970256; doi:10.1107/S1600536809035120)
Supplement: Supplementary file 2 [file e-65-o2371-Isup2.hkl]

#
# h,k,l, Fc-squared, Fo-squared, sigma(Fo-squared) and status flag
#
data_I
_shelx_title '      HU107 in P4(1)'
_shelx_refln_list_code          4
_shelx_F_calc_maximum      207.46
_exptl_crystal_F_000      1296.00
_reflns_d_resolution_high  0.7696
 
loop_
 _symmetry_equiv_pos_as_xyz
 'x, y, z'
 '-x, -y, z+1/2'
 '-y, x, z+1/4'
 'y, -x, z+3/4'
 
_cell_length_a     7.9038
_cell_length_b     7.9038
_cell_length_c    50.2281
_cell_angle_alpha  90.000
_cell_angle_beta   90.000
_cell_angle_gamma  90.000
 
_shelx_F_squared_multiplier     1.000
 
loop_
 _refln_index_h
 _refln_index_k
 _refln_index_l
 _refln_F_squared_calc
 _refln_F_squared_meas
 _refln_F_squared_sigma
 _refln_observed_status
   0   1 -64       55.60       63.68     14.60 o
   1   1 -64        1.52       14.50      9.80 o
   0   1 -63       16.86       33.16     11.41 o
   1   1 -63        0.45        9.72      8.52 o
  -1   2 -63        9.60       -3.62     13.49 o
   0   2 -63       25.24       13.28     10.17 o
   1   2 -63       45.44       62.54     13.34 o
   0   1 -62        7.04       16.88     10.04 o
   1   1 -62       10.84       23.14      9.71 o
  -1   2 -62        9.30        1.83      8.74 o
   0   2 -62       25.92       36.16     11.32 o
   1   2 -62       43.29       51.09     19.47 o
   2   2 -62       29.38       26.95     10.87 o
  -1   3 -62       25.68       39.96     12.49 o
   0   3 -62       20.61       15.38      9.76 o
   1   3 -62        9.26       16.90     10.58 o
   0   1 -61       54.03       72.51     10.65 o
   1   1 -61        1.86        9.70      8.96 o
  -1   2 -61        5.01        3.86      8.55 o
   0   2 -61       10.49       18.07      9.83 o
   1   2 -61       20.07       22.23     13.32 o
   2   2 -61        6.07        7.27      9.10 o
  -2   3 -61       22.31       22.60     11.22 o
  -1   3 -61       22.57       19.40     10.16 o
   0   3 -61       72.16       65.11     13.98 o
   1   3 -61        6.00        2.61      7.10 o
   2   3 -61       27.20       19.12     10.44 o
   0   0 -60       74.68       58.53     16.61 o
   0   1 -60       65.82       78.59     10.99 o
   1   1 -60       32.85       24.01      9.64 o
  -1   2 -60       51.75       68.99     13.48 o
   0   2 -60       19.22       26.45      9.91 o
   1   2 -60        0.67        3.42      8.14 o
   2   2 -60       57.15       47.99     18.26 o
  -2   3 -60       21.90        9.31      9.26 o
  -1   3 -60       80.20       77.02     14.24 o
   0   3 -60       10.72        8.87      8.90 o
   1   3 -60       30.52       29.30      8.89 o
   2   3 -60        5.25       12.48      8.95 o
   0   4 -60       17.20       23.36     11.85 o
   0   1 -59       18.56       25.39      7.66 o
   1   1 -59       40.33       70.38     24.80 o
  -1   2 -59       28.71       23.51      9.92 o
   0   2 -59       31.92       32.08     10.39 o
   1   2 -59       81.55      104.20     13.43 o
   2   2 -59        7.81        5.01      8.41 o
  -2   3 -59       18.83       12.67     12.52 o
  -1   3 -59        6.39        8.19      8.80 o
   0   3 -59        0.25       11.46      9.15 o
   1   3 -59        5.13       16.34      9.31 o
   2   3 -59        2.03       -1.25      7.89 o
   3   3 -59       43.98       35.21     11.18 o
  -1   4 -59        6.08        9.93     11.75 o
   0   4 -59        5.45       11.27      9.71 o
   1   4 -59        2.72        3.65      7.39 o
   0   1 -58        5.25        4.83      6.10 o
   1   1 -58       16.23       40.25      9.70 o
  -1   2 -58        6.99       16.62      8.79 o
   0   2 -58       77.08       85.96     11.08 o
   1   2 -58       32.01       43.76      9.40 o
   2   2 -58        7.12        3.22      7.85 o
  -2   3 -58       20.15       20.45      9.87 o
  -1   3 -58       11.31       17.23      9.57 o
   0   3 -58       75.48       94.97     14.75 o
   1   3 -58      135.59      151.69     14.50 o
   2   3 -58       33.09       34.27     19.40 o
   3   3 -58       55.29       64.05     19.20 o
  -2   4 -58        3.06        3.39      9.25 o
  -1   4 -58       59.72       35.45     11.55 o
   0   4 -58       31.76       53.44     18.70 o
   1   4 -58        4.92        2.52      7.12 o
   2   4 -58       13.76       17.48     10.56 o
   0   1 -57        0.54       11.08      5.91 o
   1   1 -57       36.28       38.36      9.70 o
  -1   2 -57      114.99       99.59     14.18 o
   0   2 -57        7.53        4.52      6.05 o
   1   2 -57       15.60       25.59      7.43 o
   2   2 -57       59.60       27.61     11.18 o
  -2   3 -57        6.68       19.87      9.45 o
  -1   3 -57       10.51       11.81      8.68 o
   0   3 -57       91.44      121.58     15.91 o
   1   3 -57       18.00       27.20      8.36 o
   2   3 -57       16.27       22.77     11.16 o
   3   3 -57       91.01      116.43     16.67 o
  -2   4 -57       62.19       72.40     13.90 o
  -1   4 -57        4.24        0.50      8.56 o
   0   4 -57       97.56       87.11     14.51 o
   1   4 -57        3.82        7.49      7.45 o
   2   4 -57        4.21       10.22      8.68 o
   0   0 -56       93.40      110.24     19.53 o
   0   1 -56       46.25       57.07      8.72 o
   1   1 -56       40.29       35.22      8.05 o
  -1   2 -56       41.03       53.42     11.19 o
   0   2 -56        6.61        5.96      5.98 o
   1   2 -56        9.95        5.46      6.19 o
   2   2 -56        9.11        5.92      8.22 o
  -2   3 -56       29.49       20.53      9.78 o
  -1   3 -56       24.11       15.64      9.35 o
   0   3 -56        5.93       16.51     13.18 o
   1   3 -56       53.47       73.64     12.82 o
   2   3 -56       14.48       23.06      9.39 o
   3   3 -56       36.01       24.21     10.02 o
  -3   4 -56        2.59       -2.17      8.58 o
  -2   4 -56        7.03       -0.84      8.39 o
  -1   4 -56        6.06        4.17      8.60 o
   0   4 -56       14.85       26.03     17.60 o
   1   4 -56       27.58       28.62      8.49 o
   2   4 -56        7.63       17.07     17.70 o
   3   4 -56       55.67       45.50     12.34 o
  -1   5 -56       15.06       20.46     11.18 o
   0   5 -56        3.42        6.97      9.86 o
   1   5 -56       23.69       17.16      9.95 o
   0   1 -55       24.76       40.20     10.02 o
   1   1 -55        5.28        9.71      5.89 o
  -1   2 -55       28.98       34.85      9.63 o
   0   2 -55       35.27       28.77      7.31 o
   1   2 -55        5.28        1.30      5.94 o
   2   2 -55        3.20        0.16      7.12 o
  -2   3 -55       70.67       62.53     12.67 o
  -1   3 -55        6.77       18.12     12.03 o
   0   3 -55       94.91       82.88     10.32 o
   1   3 -55       22.18       27.61      7.64 o
   2   3 -55       96.14      100.03     14.21 o
   3   3 -55       10.47        0.39      7.51 o
  -3   4 -55        1.22        1.88      8.73 o
  -2   4 -55       49.77       31.95     10.80 o
  -1   4 -55        4.57       -1.81      8.22 o
   0   4 -55       18.24       19.98     10.08 o
   1   4 -55       27.20       40.98      8.81 o
   2   4 -55       24.47       19.79     13.66 o
   3   4 -55       48.50       51.77     12.96 o
  -2   5 -55       48.49       27.50     11.89 o
  -1   5 -55      126.55      134.73     18.10 o
   0   5 -55        0.47        6.33     18.53 o
   1   5 -55        3.87       13.39      7.68 o
   2   5 -55       37.20       41.95      9.92 o
   0   1 -54       22.26       30.50      6.14 o
   1   1 -54        5.41       11.53      5.87 o
  -1   2 -54        3.82       -3.49      6.86 o
   0   2 -54       18.07       28.29      9.72 o
   1   2 -54        7.15       12.55      6.22 o
   2   2 -54       49.46       52.21     23.66 o
  -2   3 -54        3.16       16.39      8.47 o
  -1   3 -54       27.75       21.93      8.74 o
   0   3 -54       37.09       15.86      9.83 o
   1   3 -54       55.43       37.62     10.37 o
   2   3 -54       11.21       14.52     11.22 o
   3   3 -54        3.40       18.10      8.95 o
  -3   4 -54       11.69        9.27      9.13 o
  -2   4 -54        1.12        6.10      8.08 o
  -1   4 -54       17.12       28.88     19.00 o
   0   4 -54       65.95       64.35     17.27 o
   1   4 -54       79.81       99.95     11.71 o
   2   4 -54       45.98       60.34     17.74 o
   3   4 -54       11.41        7.17     10.49 o
   4   4 -54       14.78       15.86     10.72 o
  -2   5 -54       35.52       50.55     12.76 o
  -1   5 -54        0.93        7.25      9.09 o
   0   5 -54      121.06      120.15     17.22 o
   1   5 -54       51.54       40.23      9.22 o
   2   5 -54        5.14        3.30      7.24 o
   0   1 -53       40.25       50.08      6.71 o
   1   1 -53       18.30       15.34      8.09 o
  -1   2 -53        1.33        3.43      6.92 o
   0   2 -53       15.74       16.51      6.24 o
   1   2 -53       30.65       32.23      9.13 o
   2   2 -53        5.07        8.15      7.32 o
  -2   3 -53       85.43      116.52     15.26 o
  -1   3 -53       93.37       87.64     13.33 o
   0   3 -53       32.51       43.14      8.18 o
   1   3 -53       37.84       43.92      8.16 o
   2   3 -53       46.97       63.54     15.95 o
   3   3 -53       82.35       82.80     13.88 o
  -3   4 -53       11.56       17.27      9.37 o
  -2   4 -53        9.97       10.56      8.30 o
  -1   4 -53       38.37       46.31     11.01 o
   0   4 -53       19.65       17.27      8.55 o
   1   4 -53      172.39      181.66     14.74 o
   2   4 -53       12.48       10.25      6.94 o
   3   4 -53       47.90       59.53     13.25 o
   4   4 -53        9.91       11.13      9.52 o
  -3   5 -53       45.62       50.78     23.80 o
  -2   5 -53       24.02       19.78      9.82 o
  -1   5 -53       10.62       18.30     10.17 o
   0   5 -53       13.60       10.01      9.81 o
   1   5 -53       13.88        7.34      7.31 o
   2   5 -53        7.74       -1.50      6.97 o
   3   5 -53       53.37       51.79     12.54 o
   0   0 -52      550.34      519.76     32.47 o
   0   1 -52      103.48       93.79      8.38 o
   1   1 -52       18.97       11.50      8.71 o
  -1   2 -52       67.68       78.57     12.00 o
   0   2 -52       29.11       34.12      7.22 o
   1   2 -52       10.26       17.58      6.81 o
   2   2 -52       52.31       55.26     10.64 o
  -2   3 -52       82.19       57.32     11.28 o
  -1   3 -52       60.06       95.93     13.71 o
   0   3 -52       72.47       68.56      9.50 o
   1   3 -52       10.96       22.92      7.05 o
   2   3 -52       38.43       47.75     18.91 o
   3   3 -52        8.49       10.60      8.20 o
  -3   4 -52       18.98       17.87      9.61 o
  -2   4 -52       46.48       41.03     10.70 o
  -1   4 -52      169.12      154.14     16.99 o
   0   4 -52      104.14      102.18     11.37 o
   1   4 -52       70.39       67.04      9.68 o
   2   4 -52       30.03       37.90      8.93 o
   3   4 -52       53.05       65.27     12.70 o
   4   4 -52       12.79       29.73     15.86 o
  -3   5 -52       51.14       74.79     13.96 o
  -2   5 -52       45.09       37.60     10.83 o
  -1   5 -52       45.35       72.65     13.84 o
   0   5 -52       14.07       16.57     10.00 o
   1   5 -52       13.72       18.16      8.03 o
   2   5 -52       27.29        9.08      7.94 o
   3   5 -52       43.86       41.93     12.23 o
  -1   6 -52       10.51        6.67     10.07 o
   0   6 -52       13.42       11.76     10.00 o
   1   6 -52        0.20        6.88      8.05 o
   0   1 -51       14.36       13.10      4.81 o
   1   1 -51       15.11       10.94      4.74 o
  -1   2 -51       24.99       24.27      8.05 o
   0   2 -51       58.56       55.34      8.14 o
   1   2 -51       66.45       79.88      9.39 o
   2   2 -51       23.26       53.65     10.06 o
  -2   3 -51        0.22        2.84      6.88 o
  -1   3 -51       28.62       18.24      8.41 o
   0   3 -51       11.99        8.81      5.87 o
   1   3 -51       20.13       23.47      6.91 o
   2   3 -51        0.45        8.24      6.27 o
   3   3 -51        0.56       -4.92      6.50 o
  -3   4 -51       26.13        8.51      8.42 o
  -2   4 -51        4.44       10.94      8.17 o
  -1   4 -51       15.16       26.15      9.61 o
   0   4 -51       13.96       22.24      7.87 o
   1   4 -51       36.13       32.40      8.05 o
   2   4 -51       18.46       24.07      8.13 o
   3   4 -51       27.83       26.62      9.97 o
   4   4 -51       60.75       78.38     13.69 o
  -3   5 -51       24.50       37.89     12.26 o
  -2   5 -51       13.68       16.33     15.18 o
  -1   5 -51       88.01       85.20     14.24 o
   0   5 -51       19.63       30.98     11.17 o
   1   5 -51       20.16       37.05      8.54 o
   2   5 -51       11.44        9.17      7.63 o
   3   5 -51       49.43       53.65     13.06 o
  -2   6 -51       16.54       13.53     10.90 o
  -1   6 -51       21.83       35.65     11.83 o
   0   6 -51       11.30       16.35     10.47 o
   1   6 -51       10.83        4.19      7.59 o
   2   6 -51       66.97       81.61     14.91 o
   0   1 -50       45.28       43.80      6.34 o
   1   1 -50      110.99      118.60     12.23 o
  -1   2 -50       58.60       37.45     19.77 o
   0   2 -50       23.69       28.60      6.82 o
   1   2 -50      149.45      171.70     12.66 o
   2   2 -50      137.82      155.58     17.25 o
  -2   3 -50       37.58       39.74     26.05 o
  -1   3 -50       72.55       59.98     17.35 o
   0   3 -50       29.21       52.51      8.26 o
   1   3 -50      100.85      118.16     11.52 o
   2   3 -50        3.59        6.11      5.53 o
   3   3 -50       12.44       12.18     11.19 o
  -3   4 -50       50.62       47.06     11.41 o
  -2   4 -50        4.68       -2.49      6.93 o
  -1   4 -50       53.37       45.71     10.72 o
   0   4 -50       20.64       25.39      8.95 o
   1   4 -50       29.97       31.34     11.58 o
   2   4 -50       39.01       30.58      8.02 o
   3   4 -50        9.45       28.60     10.02 o
   4   4 -50       50.25       41.48     11.84 o
  -4   5 -50        2.42        7.89     10.23 o
  -3   5 -50       11.17        5.14      9.03 o
  -2   5 -50       46.02       30.53     10.47 o
  -1   5 -50       62.00       83.17     15.87 o
   0   5 -50        2.39        6.72      8.30 o
   1   5 -50      203.62      175.11     14.87 o
   2   5 -50        0.23       -3.70      7.39 o
   3   5 -50        8.26       11.01     10.04 o
   4   5 -50       14.65       17.81     10.75 o
  -2   6 -50       26.05       15.05     10.45 o
  -1   6 -50       17.89       27.46     10.33 o
   0   6 -50       14.63       -1.40      9.07 o
   1   6 -50       36.72       41.81      9.56 o
   2   6 -50       41.17       40.41     11.81 o
   0   1 -49       60.07       51.31      6.53 o
   1   1 -49        1.36        9.19      4.45 o
  -1   2 -49        1.56        4.96     10.84 o
   0   2 -49      144.72      140.00     11.44 o
   1   2 -49       28.67       31.14     11.37 o
   2   2 -49       11.68       15.15      5.76 o
  -2   3 -49        8.96       17.37      8.02 o
  -1   3 -49       93.08      125.06     14.76 o
   0   3 -49      107.09      119.69     11.36 o
   1   3 -49      112.97      116.09     12.06 o
   2   3 -49       10.98        6.62      5.70 o
   3   3 -49       19.07       31.38      9.72 o
  -3   4 -49      125.67      144.97     25.89 o
  -2   4 -49        2.60        2.41      9.37 o
  -1   4 -49       11.48       11.46      7.94 o
   0   4 -49       43.51       45.54      8.16 o
   1   4 -49      100.37      116.66     11.95 o
   2   4 -49       68.50       69.42     10.19 o
   3   4 -49        7.80        0.56      7.69 o
   4   4 -49       47.09       70.23     13.50 o
  -4   5 -49        9.71        3.86      8.93 o
  -3   5 -49       29.53       41.42     11.75 o
  -2   5 -49        8.63       -0.69      9.09 o
  -1   5 -49       42.88       44.40     14.46 o
   0   5 -49       56.21       69.91      9.89 o
   1   5 -49        5.17       22.68      7.30 o
   2   5 -49        2.94        7.88      6.90 o
   3   5 -49        3.69        0.91      8.23 o
   4   5 -49       79.19       75.55     28.94 o
  -3   6 -49       52.09       44.93     13.10 o
  -2   6 -49       27.15        1.14     12.95 o
  -1   6 -49       83.04       88.97     15.39 o
   0   6 -49        1.35        2.13      9.65 o
   1   6 -49       32.75       33.97      9.22 o
   2   6 -49       41.15       29.09     10.95 o
   3   6 -49        8.73       10.09      9.69 o
   0   0 -48      121.92       98.28     16.36 o
   0   1 -48       83.89      101.87     12.60 o
   1   1 -48      153.54      170.07     10.64 o
  -1   2 -48       98.06      106.71     14.54 o
   0   2 -48       14.63       13.90     11.80 o
   1   2 -48        4.49       10.65      5.39 o
   2   2 -48       50.82       54.25     14.40 o
  -2   3 -48       18.55       21.17      7.90 o
  -1   3 -48      193.52      236.66     18.74 o
   0   3 -48       73.34       63.76      8.82 o
   1   3 -48      148.44      162.57     12.70 o
   2   3 -48       32.66       41.37      7.79 o
   3   3 -48        6.59        7.80      7.21 o
  -3   4 -48       73.52       81.19     14.97 o
  -2   4 -48       15.21       17.27     10.32 o
  -1   4 -48      168.75      149.15     16.18 o
   0   4 -48       64.01       55.00      8.57 o
   1   4 -48       68.25       69.81      9.54 o
   2   4 -48       14.58        7.08      6.04 o
   3   4 -48        0.85        4.11      7.95 o
   4   4 -48       61.00       61.53     13.02 o
  -4   5 -48        0.68       12.57      9.67 o
  -3   5 -48        1.61       -4.37     12.86 o
  -2   5 -48        5.43        2.60      7.94 o
  -1   5 -48      153.52      172.80     18.12 o
   0   5 -48      103.34       91.68     10.89 o
   1   5 -48       57.24       65.05      9.81 o
   2   5 -48      137.46      160.24     15.04 o
   3   5 -48       18.92       38.45     10.78 o
   4   5 -48       71.13       50.69     12.71 o
  -3   6 -48       29.25       39.88     17.17 o
  -2   6 -48       25.21        2.27      9.41 o
  -1   6 -48       19.38       16.28      9.79 o
   0   6 -48       13.46       20.47     10.80 o
   1   6 -48       10.87       10.51      7.39 o
   2   6 -48       41.46       27.72     11.06 o
   3   6 -48       52.81       38.27     12.15 o
   0   1 -47      101.49      106.42      8.32 o
   1   1 -47      633.27      646.92     17.15 o
  -1   2 -47      135.04      123.78     10.65 o
   0   2 -47      190.40      184.99     12.26 o
   1   2 -47      262.73      251.46     13.33 o
   2   2 -47       10.99       24.79      6.35 o
  -2   3 -47      190.46      179.12     35.05 o
  -1   3 -47      126.77      149.96     15.26 o
   0   3 -47        9.21        5.43      5.03 o
   1   3 -47       56.93       54.03      8.27 o
   2   3 -47        4.09       15.11      5.94 o
   3   3 -47      117.74      130.73     15.19 o
  -3   4 -47      119.05       97.51     14.38 o
  -2   4 -47       85.53       47.02     10.80 o
  -1   4 -47       34.59       27.56      8.59 o
   0   4 -47        1.30       -2.05      5.27 o
   1   4 -47       53.43       67.42     11.38 o
   2   4 -47       62.61       40.06      8.00 o
   3   4 -47       24.99       22.33     13.90 o
   4   4 -47       66.63       59.82     12.57 o
  -4   5 -47        6.09        6.34      9.63 o
  -3   5 -47       13.52       11.45      8.94 o
  -2   5 -47        7.64        4.15      7.54 o
  -1   5 -47       17.54       12.12      8.33 o
   0   5 -47      126.38      160.89     13.46 o
   1   5 -47       66.95       76.30     10.39 o
   2   5 -47       50.12       70.28     10.00 o
   3   5 -47        3.54       -2.03      7.97 o
   4   5 -47       68.01       56.71     12.82 o
   5   5 -47       21.39       23.53     11.10 o
  -3   6 -47       76.81      108.71     42.83 o
  -2   6 -47       85.39       92.87     15.03 o
  -1   6 -47        7.26       14.37     10.42 o
   0   6 -47       46.06       50.61     12.46 o
   1   6 -47       20.06       41.25      9.28 o
   2   6 -47       40.99       52.70     12.51 o
   3   6 -47       62.74       66.16     13.46 o
  -1   7 -47        3.05        0.14      9.00 o
   0   7 -47       15.63       24.45     11.38 o
   1   7 -47       18.98       18.92     10.84 o
   0   1 -46      296.49      289.35     15.62 o
   1   1 -46       61.06       74.72      7.32 o
  -1   2 -46       38.27       56.05      6.59 o
   0   2 -46      122.37      116.95     10.23 o
   1   2 -46      462.30      458.32     17.14 o
   2   2 -46      194.56      194.08     12.75 o
  -2   3 -46       29.07       23.18      8.30 o
  -1   3 -46       24.94       35.11      8.94 o
   0   3 -46       87.16      106.27     13.83 o
   1   3 -46       39.44       37.10      7.16 o
   2   3 -46      135.83      136.79     11.64 o
   3   3 -46       70.31      100.55     24.93 o
  -3   4 -46       23.75       26.73      9.48 o
  -2   4 -46       60.38       74.56     23.38 o
  -1   4 -46      111.67      124.94     14.62 o
   0   4 -46       12.63       23.56      6.37 o
   1   4 -46       24.33       23.53      7.02 o
   2   4 -46        8.58       16.85      6.58 o
   3   4 -46       12.26        0.92     18.67 o
   4   4 -46       52.12       42.87     10.97 o
  -4   5 -46       35.99       41.59     12.32 o
  -3   5 -46       46.27       39.62     11.08 o
  -2   5 -46       40.41       65.92     12.88 o
  -1   5 -46        0.09       -0.31      7.33 o
   0   5 -46       67.35       64.95     11.98 o
   1   5 -46       71.40       86.43     12.37 o
   2   5 -46       30.66       32.35      8.03 o
   3   5 -46        9.66       17.96      9.56 o
   4   5 -46       32.94       27.92     10.73 o
   5   5 -46       27.14       34.60     18.88 o
  -4   6 -46       79.94       72.67     14.81 o
  -3   6 -46       93.10      110.43     40.57 o
  -2   6 -46       88.16       79.32     14.73 o
  -1   6 -46       26.12       36.13     10.57 o
   0   6 -46       90.90       94.11     11.64 o
   1   6 -46       30.33       43.84      9.09 o
   2   6 -46       65.00       42.83     11.56 o
   3   6 -46       55.38       53.87     13.22 o
   4   6 -46       43.91       52.64     13.55 o
  -1   7 -46        5.59       14.51     11.09 o
   0   7 -46       43.69       42.15     12.73 o
   1   7 -46       64.02       63.33     15.16 o
   0   1 -45       39.45       65.22      6.67 o
   1   1 -45      135.20      148.07      9.16 o
  -1   2 -45      310.19      311.45     11.73 o
   0   2 -45      140.36      157.74     11.28 o
   1   2 -45      101.54       87.60      9.31 o
   2   2 -45       76.52       87.54      9.75 o
  -2   3 -45       78.02       87.80     12.53 o
  -1   3 -45      320.63      333.44     14.63 o
   0   3 -45      186.45      219.22     13.05 o
   1   3 -45      138.71      150.94     11.89 o
   2   3 -45       66.40       42.87     12.90 o
   3   3 -45       58.04       85.53     12.62 o
  -3   4 -45       10.49       15.21      8.83 o
  -2   4 -45      233.72      237.22     19.10 o
  -1   4 -45       99.85      128.09     14.94 o
   0   4 -45      161.12      147.05     12.06 o
   1   4 -45       54.11       48.88      8.15 o
   2   4 -45      166.19      192.23     16.41 o
   3   4 -45       69.18       46.00     10.58 o
   4   4 -45       64.93       88.38     20.44 o
  -4   5 -45       40.28       39.71     12.02 o
  -3   5 -45       46.35       30.89     10.64 o
  -2   5 -45      102.94      101.20     21.69 o
  -1   5 -45        8.72        8.56      7.42 o
   0   5 -45       60.08       70.84      9.70 o
   1   5 -45       90.16       96.79     15.98 o
   2   5 -45       29.72       44.80      8.48 o
   3   5 -45       77.28       85.13     23.68 o
   4   5 -45       72.95       63.54     12.76 o
   5   5 -45       58.58       44.08     23.69 o
  -4   6 -45       41.71       50.68     13.45 o
  -3   6 -45       20.50       12.17     16.40 o
  -2   6 -45       47.71       56.92     12.48 o
  -1   6 -45      158.27      166.26     18.51 o
   0   6 -45       76.37       81.11     21.22 o
   1   6 -45        1.18        6.47      7.24 o
   2   6 -45      126.28      133.28     33.90 o
   3   6 -45        1.46        7.89      9.48 o
   4   6 -45       27.07       25.98     11.24 o
  -2   7 -45       36.08       35.92     11.78 o
  -1   7 -45        4.01       13.29      9.56 o
   0   7 -45       48.35       37.16     12.63 o
   1   7 -45       34.18       42.88     12.02 o
   2   7 -45       50.72       19.47     10.85 o
   0   0 -44      749.32      622.91     32.24 o
   0   1 -44      812.45      775.83     18.25 o
   1   1 -44      569.93      586.17     15.75 o
  -1   2 -44      594.43      634.84     18.79 o
   0   2 -44       79.76       74.59      9.26 o
   1   2 -44      170.09      168.50     11.76 o
   2   2 -44      158.92      177.42     13.17 o
  -2   3 -44       57.84       60.39     10.55 o
  -1   3 -44      304.59      314.67     15.37 o
   0   3 -44      305.44      321.73     22.50 o
   1   3 -44      367.57      366.51     20.40 o
   2   3 -44       98.31       89.83     12.81 o
   3   3 -44       24.15       31.44      8.95 o
  -3   4 -44       95.16       90.15     13.54 o
  -2   4 -44      211.11      217.13     21.57 o
  -1   4 -44      218.72      202.89     17.34 o
   0   4 -44       93.08      109.64     10.64 o
   1   4 -44       89.59      111.15     10.95 o
   2   4 -44      270.27      256.90     14.79 o
   3   4 -44        5.49       12.89      7.72 o
   4   4 -44       11.16       28.67      9.51 o
  -4   5 -44       20.82       22.47      9.98 o
  -3   5 -44        7.96       17.71      9.37 o
  -2   5 -44       19.87       26.65      9.78 o
  -1   5 -44       18.77        8.37      8.40 o
   0   5 -44      148.76      161.75     12.97 o
   1   5 -44        5.84        2.71      5.52 o
   2   5 -44      142.62      160.37     13.55 o
   3   5 -44      107.97      118.62     15.58 o
   4   5 -44       89.20       96.61     15.16 o
   5   5 -44        4.82        3.15      9.50 o
  -4   6 -44       48.62       39.13     12.82 o
  -3   6 -44        2.03        7.18     11.99 o
  -2   6 -44       23.62       17.58      9.67 o
  -1   6 -44       25.39       32.80     10.53 o
   0   6 -44        6.72        8.47      6.76 o
   1   6 -44       12.00       16.66      7.31 o
   2   6 -44        5.93        5.03      8.44 o
   3   6 -44       45.04       60.97     13.06 o
   4   6 -44        8.03        8.91      9.87 o
  -2   7 -44       55.87       43.73     12.63 o
  -1   7 -44        0.93       -3.54      8.34 o
   0   7 -44       10.30       16.53     10.32 o
   1   7 -44        9.59        0.12      9.15 o
   2   7 -44       94.29       94.98     15.94 o
   0   1 -43       66.73       91.71      7.46 o
   1   1 -43      622.52      599.82     15.72 o
  -1   2 -43      312.08      328.10     11.70 o
   0   2 -43       14.63       47.82      5.77 o
   1   2 -43      117.22      135.13     10.62 o
   2   2 -43      397.97      383.16     19.69 o
  -2   3 -43       13.63        8.70      6.73 o
  -1   3 -43       90.46      116.80      9.89 o
   0   3 -43      360.19      343.60     14.76 o
   1   3 -43       59.92       83.61     10.26 o
   2   3 -43       82.10      106.02     10.80 o
   3   3 -43       10.71       16.11      7.65 o
  -3   4 -43       24.49       18.10      9.64 o
  -2   4 -43      228.08      248.96     18.83 o
  -1   4 -43       25.56       45.45     14.91 o
   0   4 -43       66.09       65.17      8.61 o
   1   4 -43      114.60      103.30     10.45 o
   2   4 -43      185.11      186.85     13.37 o
   3   4 -43       39.39       36.90      8.02 o
   4   4 -43       16.58        1.29      7.41 o
  -4   5 -43       73.43       62.91     13.18 o
  -3   5 -43        9.75       13.92      9.38 o
  -2   5 -43       94.87       94.50     13.94 o
  -1   5 -43        2.18       -5.50      5.50 o
   0   5 -43       23.18       20.10      7.78 o
   1   5 -43        4.46        9.19      6.27 o
   2   5 -43      133.01      133.44     23.43 o
   3   5 -43       32.72       19.11      9.15 o
   4   5 -43       46.25       41.51     18.56 o
   5   5 -43       62.00       69.00     15.23 o
  -4   6 -43       11.68       22.05     11.15 o
  -3   6 -43        7.52        8.57      9.25 o
  -2   6 -43       99.02       95.28     14.57 o
  -1   6 -43       69.15       62.25     31.20 o
   0   6 -43      100.18      101.76     12.03 o
   1   6 -43      130.65      142.99     13.52 o
   2   6 -43        7.18       16.00      9.12 o
   3   6 -43       15.20       24.08     10.66 o
   4   6 -43        5.94       10.34      9.86 o
  -3   7 -43       19.44       21.29     13.38 o
  -2   7 -43        0.64        0.33      9.29 o
  -1   7 -43       54.72       60.45     13.50 o
   0   7 -43       25.31       20.60     10.87 o
   1   7 -43       63.55       58.32     12.89 o
   2   7 -43        0.49        0.33      8.66 o
   3   7 -43       89.79       92.17     16.36 o
   0   1 -42       32.39       37.32      5.31 o
   1   1 -42      113.53      142.67      8.52 o
  -1   2 -42      326.20      298.77     11.09 o
   0   2 -42      436.84      430.90     14.65 o
   1   2 -42      239.92      221.46     15.30 o
   2   2 -42      504.83      541.74     27.72 o
  -2   3 -42      217.71      194.01     16.15 o
  -1   3 -42     1311.42     1186.97     27.86 o
   0   3 -42      195.93      229.61     12.76 o
   1   3 -42     1193.85     1076.65     26.81 o
   2   3 -42      436.65      422.50     16.38 o
   3   3 -42      122.68      116.61     14.10 o
  -3   4 -42       19.95       17.02      7.80 o
  -2   4 -42       50.87       45.99     15.28 o
  -1   4 -42      280.19      279.86     15.44 o
   0   4 -42       74.17       78.61      9.10 o
   1   4 -42       77.70       77.21      9.33 o
   2   4 -42       12.94       15.44      6.35 o
   3   4 -42        2.84        9.74      6.17 o
   4   4 -42       25.80       20.90      9.06 o
  -4   5 -42       80.20       71.08     13.24 o
  -3   5 -42      122.07      116.57     15.59 o
  -2   5 -42        7.91        2.46      7.38 o
  -1   5 -42        7.49        2.82      6.65 o
   0   5 -42      103.54      111.90     14.51 o
   1   5 -42       45.95       63.33      9.28 o
   2   5 -42       12.18       18.22      6.92 o
   3   5 -42       53.77       42.95     10.82 o
   4   5 -42       47.42       44.26     20.42 o
   5   5 -42       33.15       64.60     31.05 o
  -5   6 -42       41.48       43.10     13.80 o
  -4   6 -42       17.23       12.20     12.83 o
  -3   6 -42       93.83       96.38     15.07 o
  -2   6 -42       71.97       57.58     16.29 o
  -1   6 -42       47.33       47.47     11.49 o
   0   6 -42      112.64      108.08     18.11 o
   1   6 -42      157.22      161.59     17.81 o
   2   6 -42       59.76       56.18     12.07 o
   3   6 -42       64.56       54.85     12.39 o
   4   6 -42        0.92       -1.88     11.51 o
   5   6 -42       42.55       39.61     12.84 o
  -3   7 -42       18.32        3.24     14.94 o
  -2   7 -42        1.58        1.30     12.68 o
  -1   7 -42        9.25       13.64     11.85 o
   0   7 -42       24.96       16.44      7.87 o
   1   7 -42       72.08       45.83     11.77 o
   2   7 -42       13.48       -0.45      8.95 o
   3   7 -42       54.60       46.01     23.14 o
   0   1 -41       14.15       19.25      4.23 o
   1   1 -41      367.32      342.31     11.45 o
  -1   2 -41      267.70      271.78     10.46 o
   0   2 -41      258.97      265.38     10.27 o
   1   2 -41      341.84      355.56     14.30 o
   2   2 -41      186.01      168.93     17.84 o
  -2   3 -41      199.96      177.41     19.62 o
  -1   3 -41       71.37       74.87      8.29 o
   0   3 -41      216.08      198.55     12.20 o
   1   3 -41       48.57       85.43      9.00 o
   2   3 -41      194.57      224.73     12.92 o
   3   3 -41       29.42       37.31      9.10 o
  -3   4 -41      109.07      117.16     14.26 o
  -2   4 -41       21.35       50.63     18.22 o
  -1   4 -41       53.37       58.65      7.97 o
   0   4 -41       55.10       69.33      8.55 o
   1   4 -41       74.41       81.87      9.29 o
   2   4 -41      198.97      215.41     17.14 o
   3   4 -41      210.53      220.53     21.71 o
   4   4 -41       91.17       85.52     13.38 o
  -4   5 -41       74.15       82.63     14.11 o
  -3   5 -41        6.14        4.91      7.76 o
  -2   5 -41       39.26       46.20     10.61 o
  -1   5 -41        7.40        5.21      6.87 o
   0   5 -41        3.59       13.68      6.95 o
   1   5 -41       49.22       37.40      7.62 o
   2   5 -41      138.60      124.40     11.72 o
   3   5 -41       46.89       51.50     11.03 o
   4   5 -41       27.00       24.86     25.81 o
   5   5 -41      150.56      110.46     16.00 o
  -5   6 -41       26.81       19.87     11.02 o
  -4   6 -41       10.67        3.21      9.57 o
  -3   6 -41       10.21        8.73      9.06 o
  -2   6 -41       15.11       11.81      8.89 o
  -1   6 -41       26.63       24.13      9.06 o
   0   6 -41      104.10      123.05     12.17 o
   1   6 -41        4.27       25.04      7.64 o
   2   6 -41       32.90       35.09     10.54 o
   3   6 -41       57.37       55.28     12.15 o
   4   6 -41        6.37       13.63      9.34 o
   5   6 -41       41.09       59.97     14.92 o
  -3   7 -41       73.69      106.77     16.73 o
  -2   7 -41       11.17       10.93      9.61 o
  -1   7 -41       84.10      101.33     15.34 o
   0   7 -41       20.68       16.69      7.55 o
   1   7 -41        7.89        0.08      8.26 o
   2   7 -41        0.71       -3.53      8.33 o
   3   7 -41       62.51       77.76     27.58 o
   0   0 -40      423.39      471.79     26.20 o
   0   1 -40      466.23      425.96     12.56 o
   1   1 -40      252.33      223.47      9.23 o
  -1   2 -40      480.32      494.95     15.89 o
   0   2 -40      344.15      360.49     11.90 o
   1   2 -40      118.50      129.12      8.08 o
   2   2 -40      150.32      137.96     10.25 o
  -2   3 -40       73.66       82.57     11.50 o
  -1   3 -40      154.93      136.67     10.37 o
   0   3 -40      264.29      277.82     17.42 o
   1   3 -40      639.95      591.06     18.81 o
   2   3 -40       70.68       71.23     14.40 o
   3   3 -40       55.19       54.31      9.81 o
  -3   4 -40        4.89       10.27      7.47 o
  -2   4 -40      330.19      282.01     17.71 o
  -1   4 -40      296.29      303.60     13.81 o
   0   4 -40      865.68      793.55     22.68 o
   1   4 -40       27.15       48.76      9.66 o
   2   4 -40      217.40      233.63     20.58 o
   3   4 -40       16.72       20.63      6.40 o
   4   4 -40       11.84       23.71      8.86 o
  -4   5 -40       70.07       68.47     12.56 o
  -3   5 -40       37.12       35.93     10.26 o
  -2   5 -40       65.16       59.50     11.64 o
  -1   5 -40      137.17      108.32     14.02 o
   0   5 -40      246.37      233.47     14.20 o
   1   5 -40       34.62       27.28      9.07 o
   2   5 -40       16.08       13.46      6.13 o
   3   5 -40      183.61      165.28     30.46 o
   4   5 -40       80.39       76.85     15.74 o
   5   5 -40       24.49       17.12     10.79 o
  -5   6 -40       29.09       23.24     11.47 o
  -4   6 -40       50.64       67.90     13.98 o
  -3   6 -40        6.18       11.04      9.01 o
  -2   6 -40       13.46       14.82      8.74 o
  -1   6 -40       17.44       14.12      8.40 o
   0   6 -40       12.13       15.62      6.68 o
   1   6 -40       23.40       14.14      7.39 o
   2   6 -40       62.24       55.75     11.08 o
   3   6 -40        4.22        7.07      8.87 o
   4   6 -40        2.85       12.78     11.22 o
   5   6 -40       21.08       24.87     11.36 o
  -4   7 -40       53.27       74.42     14.88 o
  -3   7 -40       15.98       18.28     13.21 o
  -2   7 -40       65.86       87.62     15.16 o
  -1   7 -40       57.98       62.38     13.09 o
   0   7 -40       24.94       28.72      9.85 o
   1   7 -40      115.82       89.38     14.39 o
   2   7 -40        6.30       16.88      9.67 o
   3   7 -40       10.10       18.05      9.83 o
   4   7 -40        7.97       18.53     11.01 o
  -1   8 -40       27.50       37.39     17.78 o
   0   8 -40       45.05       42.30     18.23 o
   1   8 -40       55.93       65.96     20.51 o
   0   1 -39       64.63       88.19      8.07 o
   1   1 -39       51.37       63.93      7.82 o
  -1   2 -39      848.88      803.68     17.68 o
   0   2 -39     1527.07     1569.13     26.61 o
   1   2 -39      188.64      203.83      9.06 o
   2   2 -39      207.37      196.49     19.15 o
  -2   3 -39      158.66      141.32     13.79 o
  -1   3 -39       82.60       85.87      8.42 o
   0   3 -39     1304.33     1162.29     26.99 o
   1   3 -39      263.84      286.28     14.80 o
   2   3 -39       49.50       79.06     14.38 o
   3   3 -39      150.09      150.23     16.71 o
  -3   4 -39       24.10       29.53      9.36 o
  -2   4 -39      116.08      122.28     13.91 o
  -1   4 -39      310.62      337.52     17.96 o
   0   4 -39      221.31      245.52     18.14 o
   1   4 -39      278.08      285.31     13.68 o
   2   4 -39      384.99      390.53     16.12 o
   3   4 -39        7.36       11.97      5.97 o
   4   4 -39      116.96      110.25     14.18 o
  -4   5 -39      169.60      191.07     18.57 o
  -3   5 -39       24.54       23.40      9.16 o
  -2   5 -39       51.30       51.40     10.45 o
  -1   5 -39       36.75       49.08      7.85 o
   0   5 -39       44.66       36.71     12.72 o
   1   5 -39       65.32       51.34      8.28 o
   2   5 -39      164.50      184.66     13.54 o
   3   5 -39       76.48      102.36     13.80 o
   4   5 -39       39.06       21.76     19.22 o
   5   5 -39      103.54       87.58     14.22 o
  -5   6 -39       14.96       11.55     10.14 o
  -4   6 -39        8.91       14.03      9.77 o
  -3   6 -39       46.91       39.99     10.95 o
  -2   6 -39       33.05       28.90     10.81 o
  -1   6 -39       45.79       39.09     10.27 o
   0   6 -39       30.26       27.66      7.55 o
   1   6 -39      135.30      133.64     12.52 o
   2   6 -39       95.86       80.64     13.01 o
   3   6 -39       33.71       32.74     16.37 o
   4   6 -39       50.26       60.37     13.11 o
   5   6 -39       37.31       32.55     18.11 o
  -4   7 -39       44.31       56.72     22.22 o
  -3   7 -39       20.51       26.00      8.25 o
  -2   7 -39       44.04       43.46     11.80 o
  -1   7 -39       10.74       14.42      9.10 o
   0   7 -39       43.62       37.28     16.50 o
   1   7 -39       10.41       12.22     18.11 o
   2   7 -39       21.89       18.09      9.47 o
   3   7 -39       57.23       73.90     22.96 o
   4   7 -39      148.43      171.59     19.72 o
  -1   8 -39       72.99       91.35     22.59 o
   0   8 -39       17.96       28.27     17.22 o
   1   8 -39        8.13       20.59     10.32 o
   0   1 -38      255.60      230.16     10.28 o
   1   1 -38       58.82       59.40      6.13 o
  -1   2 -38      264.23      277.77     26.06 o
   0   2 -38      196.68      265.39     13.82 o
   1   2 -38      216.33      221.21      9.03 o
   2   2 -38      712.41      738.93     20.19 o
  -2   3 -38       78.68       75.01     10.57 o
  -1   3 -38      555.78      546.73     20.53 o
   0   3 -38      196.85      219.05     16.02 o
   1   3 -38       73.29       71.38      8.19 o
   2   3 -38      550.69      541.20     17.86 o
   3   3 -38       39.90       31.20      6.56 o
  -3   4 -38      226.56      210.59     17.58 o
  -2   4 -38       14.96       15.68      7.31 o
  -1   4 -38      547.79      563.61     18.35 o
   0   4 -38       34.64       23.17      6.02 o
   1   4 -38       73.95       87.14      9.31 o
   2   4 -38       73.63       83.77      9.49 o
   3   4 -38      131.75      126.57     12.76 o
   4   4 -38       28.37       27.10      9.92 o
  -4   5 -38      119.01      133.90     16.04 o
  -3   5 -38      167.17      193.83     18.01 o
  -2   5 -38       80.29       69.06     27.40 o
  -1   5 -38       10.93        3.60      4.97 o
   0   5 -38      112.42      114.22     10.62 o
   1   5 -38      235.64      178.64     12.92 o
   2   5 -38       17.21       24.33      6.73 o
   3   5 -38      101.68      130.36     20.37 o
   4   5 -38       77.19       51.65     12.60 o
   5   5 -38       17.92       14.44     16.14 o
  -5   6 -38       24.48       11.94     10.21 o
  -4   6 -38       48.25       64.55     12.99 o
  -3   6 -38       34.63       40.22      8.52 o
  -2   6 -38       12.34       15.65      8.97 o
  -1   6 -38        1.07        5.56      7.06 o
   0   6 -38       18.30       15.80      6.35 o
   1   6 -38       74.35       79.56     15.88 o
   2   6 -38        3.46        9.22      7.97 o
   3   6 -38       40.71       46.29     10.84 o
   4   6 -38        4.37        6.51     10.06 o
   5   6 -38       14.25        6.16     10.10 o
  -4   7 -38        7.91       15.05      8.14 o
  -3   7 -38      113.04      125.61     14.98 o
  -2   7 -38       19.38        7.28      9.14 o
  -1   7 -38       94.55       85.54     14.03 o
   0   7 -38      109.94       92.35     13.99 o
   1   7 -38       68.44       71.20     12.90 o
   2   7 -38       28.67       24.05     10.10 o
   3   7 -38       25.47       41.50     11.36 o
   4   7 -38       73.49       47.38     24.58 o
  -2   8 -38        1.74       -9.09     12.73 o
  -1   8 -38       29.57       31.17     16.49 o
   0   8 -38       17.00       23.95     10.89 o
   1   8 -38       62.72       63.62     13.47 o
   2   8 -38       41.26       52.57     18.04 o
   0   1 -37      169.18      185.54      7.96 o
   1   1 -37      737.71      661.71     15.27 o
  -1   2 -37      177.80      173.97     12.66 o
   0   2 -37      217.52      229.89      8.97 o
   1   2 -37      297.53      298.00     10.26 o
   2   2 -37       81.21       89.08     11.62 o
  -2   3 -37      430.35      414.02     14.97 o
  -1   3 -37      576.35      551.50     22.23 o
   0   3 -37      771.67      708.68     19.91 o
   1   3 -37      145.03      127.23      9.98 o
   2   3 -37       75.48       86.28      8.78 o
   3   3 -37       16.41        7.45      5.08 o
  -3   4 -37      116.46      140.02     21.05 o
  -2   4 -37      353.66      375.85     15.03 o
  -1   4 -37       25.23       20.74      6.53 o
   0   4 -37       87.91      109.47     10.26 o
   1   4 -37     1093.57     1053.72     26.30 o
   2   4 -37       69.34       66.01      9.45 o
   3   4 -37      168.64      154.82     11.74 o
   4   4 -37        2.01        7.00      7.04 o
  -4   5 -37       17.37       21.46     12.51 o
  -3   5 -37      167.82      194.13     13.39 o
  -2   5 -37       33.71       47.31      9.08 o
  -1   5 -37       93.00       80.56     16.87 o
   0   5 -37      212.53      190.95     13.46 o
   1   5 -37      246.02      213.17     13.50 o
   2   5 -37      275.04      291.85     14.39 o
   3   5 -37      327.92      354.95     20.59 o
   4   5 -37       92.09       96.43     13.94 o
   5   5 -37       46.96       27.88     17.32 o
  -5   6 -37      118.06      118.59     40.45 o
  -4   6 -37       50.08       58.82     11.18 o
  -3   6 -37        7.05        5.23      6.11 o
  -2   6 -37       94.42       83.20     20.61 o
  -1   6 -37       28.20       20.54      8.75 o
   0   6 -37      160.58      142.50     12.22 o
   1   6 -37       22.54       39.32      7.83 o
   2   6 -37       27.35       13.00      8.02 o
   3   6 -37       33.08       27.85      9.30 o
   4   6 -37        5.90       -0.35      7.68 o
   5   6 -37       11.24        4.11      9.32 o
  -4   7 -37       58.51       60.77     10.83 o
  -3   7 -37      103.22       97.72     12.30 o
  -2   7 -37       50.38       33.88     11.31 o
  -1   7 -37      154.95      157.54     25.20 o
   0   7 -37       64.74       65.11     11.87 o
   1   7 -37      179.47      194.29     18.20 o
   2   7 -37       17.75       19.53      9.46 o
   3   7 -37       62.91       75.13     13.41 o
   4   7 -37       10.62       17.00     10.62 o
  -2   8 -37       21.47       16.30     15.37 o
  -1   8 -37       43.09       15.91     15.20 o
   0   8 -37       36.98       29.95     11.20 o
   1   8 -37       80.53       75.62     14.23 o
   2   8 -37       65.37       78.55     20.85 o
   0   0 -36      213.57      228.21     17.05 o
   0   1 -36      851.47      776.06     16.44 o
   1   1 -36      255.28      236.97      8.92 o
  -1   2 -36     1156.58     1110.01     20.76 o
   0   2 -36      609.27      680.75     15.43 o
   1   2 -36      551.93      504.46     13.16 o
   2   2 -36      301.05      309.74     10.35 o
  -2   3 -36       63.30       50.86     11.05 o
  -1   3 -36      312.32      297.94     15.69 o
   0   3 -36      745.70      707.60     26.12 o
   1   3 -36      164.54      190.00     10.97 o
   2   3 -36      133.04      155.70     10.74 o
   3   3 -36       82.25       76.03      8.40 o
  -3   4 -36      698.60      670.35     29.51 o
  -2   4 -36      320.47      290.23     13.26 o
  -1   4 -36      721.70      652.97     19.52 o
   0   4 -36     1360.53     1354.02     29.81 o
   1   4 -36      168.41      158.77     11.22 o
   2   4 -36      338.72      335.59     14.52 o
   3   4 -36       26.97       27.95     16.47 o
   4   4 -36       16.13       18.17      8.30 o
  -4   5 -36      181.33      168.51     12.98 o
  -3   5 -36      107.31      106.22     10.50 o
  -2   5 -36      146.16      152.87     13.04 o
  -1   5 -36      245.06      245.05     13.35 o
   0   5 -36      128.71      133.86     12.89 o
   1   5 -36        8.61       16.00      5.85 o
   2   5 -36       77.38       80.63     10.10 o
   3   5 -36      182.93      179.92     16.66 o
   4   5 -36        3.34        6.52      8.01 o
   5   5 -36       80.52       91.32     14.38 o
  -5   6 -36       35.01       51.47     12.48 o
  -4   6 -36       89.02      105.68     11.78 o
  -3   6 -36       10.12        6.33      6.17 o
  -2   6 -36       42.61       44.76     10.97 o
  -1   6 -36        7.49        2.03      7.03 o
   0   6 -36        2.84       -2.98      4.86 o
   1   6 -36       38.79       32.22      7.63 o
   2   6 -36        8.02       11.57      7.69 o
   3   6 -36      102.72       83.45     12.77 o
   4   6 -36      102.76      119.95     15.77 o
   5   6 -36       72.77       60.08     12.85 o
   6   6 -36       15.10       32.09     11.65 o
  -4   7 -36       23.49       21.44      8.33 o
  -3   7 -36        9.50        6.12      7.10 o
  -2   7 -36      123.88      147.93     17.37 o
  -1   7 -36       58.26       87.34     13.67 o
   0   7 -36        1.13        7.43      8.35 o
   1   7 -36      133.94      135.36     15.95 o
   2   7 -36       28.03       48.94     11.57 o
   3   7 -36       37.00       50.70     11.77 o
   4   7 -36       12.08       29.42     11.07 o
  -3   8 -36       75.80       81.61     23.89 o
  -2   8 -36       20.10        3.59     11.56 o
  -1   8 -36       13.29       41.82     17.00 o
   0   8 -36       16.75       22.03     10.31 o
   1   8 -36        8.46       10.74      9.73 o
   2   8 -36       12.78       37.73     16.33 o
   3   8 -36       39.87       50.89     17.90 o
   0   1 -35      902.26      924.30     18.01 o
  -1   2 -35      333.68      337.33     10.60 o
   0   2 -35     1572.16     1477.63     24.50 o
   1   2 -35      204.81      235.87     15.24 o
   2   2 -35      172.03      216.27     15.07 o
  -2   3 -35        8.59        7.64      5.89 o
  -1   3 -35      424.53      423.09     14.75 o
   0   3 -35       73.24       89.08      9.27 o
   1   3 -35      747.56      749.74     20.35 o
   2   3 -35       96.84       89.80      8.60 o
   3   3 -35      329.71      316.22     13.56 o
  -3   4 -35       49.78       66.85      8.15 o
  -2   4 -35      203.98      198.21     11.97 o
  -1   4 -35       32.23       40.02      6.67 o
   0   4 -35      865.11      812.54     22.04 o
   1   4 -35      218.35      211.01     12.07 o
   2   4 -35      192.13      208.40     12.58 o
   3   4 -35      162.09      134.47     17.16 o
   4   4 -35      272.86      274.12     18.45 o
  -4   5 -35      102.46      139.29     19.45 o
  -3   5 -35      243.12      235.39     13.87 o
  -2   5 -35       82.77       87.48     13.05 o
  -1   5 -35       12.27       11.41      5.33 o
   0   5 -35      147.29      165.98     11.74 o
   1   5 -35      275.14      301.57     18.70 o
   2   5 -35       62.58       59.97      8.33 o
   3   5 -35       36.87       35.08      9.08 o
   4   5 -35      109.57      128.07     15.19 o
   5   5 -35       13.61       21.12      9.34 o
  -5   6 -35       24.92       21.74      7.92 o
  -4   6 -35       20.24       26.35      7.78 o
  -3   6 -35       35.17       41.80      8.35 o
  -2   6 -35       98.12      100.41     10.68 o
  -1   6 -35       42.87       52.71      8.15 o
   0   6 -35        4.71       11.41      5.88 o
   1   6 -35       47.87       52.23     11.99 o
   2   6 -35      112.42      109.14     25.55 o
   3   6 -35       55.29       38.45      9.93 o
   4   6 -35      159.12      168.54     17.70 o
   5   6 -35       55.78       56.42     12.65 o
   6   6 -35       13.92       29.99     11.94 o
  -5   7 -35       29.89       36.38      9.46 o
  -4   7 -35       25.39       20.72      8.54 o
  -3   7 -35       33.68       28.19      8.21 o
  -2   7 -35       79.71       62.78     12.50 o
  -1   7 -35       30.95       26.18      9.67 o
   0   7 -35       64.88       69.97     11.76 o
   1   7 -35        0.58        5.79      7.99 o
   2   7 -35       86.24      102.88     14.65 o
   3   7 -35       12.71       12.65      8.78 o
   4   7 -35       67.62       79.24     18.12 o
   5   7 -35       19.01       26.40     16.35 o
  -3   8 -35       61.74       52.71     29.40 o
  -2   8 -35       71.27      103.89     21.66 o
  -1   8 -35       60.56       30.07     15.26 o
   0   8 -35       58.09       78.18     13.62 o
   1   8 -35       10.14       36.13     15.37 o
   2   8 -35       15.25       16.38     14.05 o
   3   8 -35       18.13       38.51     17.31 o
   0   1 -34      316.82      341.76     10.28 o
   1   1 -34     1838.00     1782.39     27.46 o
  -1   2 -34      367.56      327.79     10.25 o
   0   2 -34      577.23      533.74     13.12 o
   1   2 -34     1528.95     1501.16     32.61 o
   2   2 -34     2685.27     2559.61     36.05 o
  -2   3 -34      573.55      523.26     13.62 o
  -1   3 -34      740.98      666.44     15.21 o
   0   3 -34      119.83      120.95     11.37 o
   1   3 -34     1842.27     1810.57     34.32 o
   2   3 -34      894.37      861.48     21.98 o
   3   3 -34      295.83      282.42     10.53 o
  -3   4 -34      205.65      217.34     12.23 o
  -2   4 -34      171.11      173.89     11.28 o
  -1   4 -34      122.61      141.08     10.06 o
   0   4 -34       95.54      103.74      9.16 o
   1   4 -34      363.44      355.91     14.35 o
   2   4 -34       62.90       74.77      8.54 o
   3   4 -34       35.26       37.30      8.78 o
   4   4 -34      121.86      136.60     11.05 o
  -4   5 -34       45.83       57.79      8.59 o
  -3   5 -34        2.61       10.69      5.68 o
  -2   5 -34      440.02      457.28     17.12 o
  -1   5 -34       77.04       87.30      9.15 o
   0   5 -34       41.35       43.22      7.27 o
   1   5 -34      646.94      625.94     20.10 o
   2   5 -34       23.32       28.43      8.23 o
   3   5 -34       19.82       12.92     11.56 o
   4   5 -34       25.76       36.53      9.80 o
   5   5 -34       14.64       17.18      6.93 o
  -5   6 -34       70.58       90.89     14.91 o
  -4   6 -34       51.41       55.31      9.29 o
  -3   6 -34      279.02      294.92     16.03 o
  -2   6 -34       29.12       32.72      7.41 o
  -1   6 -34      114.41      112.07     10.86 o
   0   6 -34       31.02       23.34      6.62 o
   1   6 -34       70.43       73.74     15.81 o
   2   6 -34       52.52       49.68     10.09 o
   3   6 -34       63.91       72.44     11.96 o
   4   6 -34       26.76       38.59     11.18 o
   5   6 -34       22.68       30.09     10.99 o
   6   6 -34       51.39       35.76     11.04 o
  -5   7 -34       20.86       13.84      7.97 o
  -4   7 -34        0.76       -0.22      6.66 o
  -3   7 -34       52.76       54.01      9.87 o
  -2   7 -34        4.16       -0.13      8.08 o
  -1   7 -34        0.04       12.60      8.58 o
   0   7 -34       83.15       73.23     18.20 o
   1   7 -34       11.65       20.91      8.78 o
   2   7 -34      113.30       96.73     15.60 o
   3   7 -34       71.28       79.37     13.42 o
   4   7 -34       31.69       52.48     12.51 o
   5   7 -34       23.77       -0.34     12.37 o
  -3   8 -34       48.34       55.43     17.37 o
  -2   8 -34        6.59       28.08     14.67 o
  -1   8 -34       24.75       12.99     13.52 o
   0   8 -34       29.57       23.35     10.09 o
   1   8 -34       28.10       35.77     15.76 o
   2   8 -34       71.08       83.27     19.53 o
   3   8 -34       21.38       21.96     15.37 o
   0   1 -33      241.28      245.41      8.57 o
   1   1 -33      358.93      394.06     11.41 o
  -1   2 -33       50.87       52.26      6.89 o
   0   2 -33      129.94      163.56      7.59 o
   1   2 -33      156.28      185.23     12.51 o
   2   2 -33       90.02      132.50      6.22 o
  -2   3 -33      778.07      800.50     14.88 o
  -1   3 -33       55.58       56.24      5.35 o
   0   3 -33       85.66       87.82     10.72 o
   1   3 -33       27.37       39.58     10.21 o
   2   3 -33      349.86      370.64     13.87 o
   3   3 -33        7.86        8.69      3.87 o
  -3   4 -33      142.53      145.91     10.70 o
  -2   4 -33      471.36      418.02     18.70 o
  -1   4 -33      117.68      128.47      9.64 o
   0   4 -33      626.79      608.58     18.37 o
   1   4 -33      297.46      286.63     12.88 o
   2   4 -33      593.63      555.91     22.63 o
   3   4 -33      157.09      176.21     10.98 o
   4   4 -33      366.55      324.60     14.38 o
  -4   5 -33      200.58      183.52     12.96 o
  -3   5 -33      218.53      218.44     18.70 o
  -2   5 -33       39.92       43.62      7.32 o
  -1   5 -33      176.54      167.71     11.82 o
   0   5 -33      330.49      320.02     14.28 o
   1   5 -33       14.89       11.94      5.45 o
   2   5 -33       34.14       48.30      9.33 o
   3   5 -33       40.30       47.54     12.15 o
   4   5 -33       95.42       87.34      9.79 o
   5   5 -33        7.98        8.47      6.24 o
  -5   6 -33      106.99      117.08     12.51 o
  -4   6 -33       49.54       53.99      9.02 o
  -3   6 -33       66.63       81.43     10.23 o
  -2   6 -33       63.95       75.11     10.16 o
  -1   6 -33      132.81      165.42     12.25 o
   0   6 -33       30.58       30.32      6.89 o
   1   6 -33        2.00       19.99      9.92 o
   2   6 -33      182.40      197.99     17.03 o
   3   6 -33       28.33       32.52      9.66 o
   4   6 -33       12.04       27.62      9.80 o
   5   6 -33       93.79      114.81     12.68 o
   6   6 -33       26.65       21.95      8.28 o
  -5   7 -33       26.04       33.79      8.97 o
  -4   7 -33        6.04        0.01      6.77 o
  -3   7 -33       58.44       72.88     11.89 o
  -2   7 -33       30.14       25.42     10.13 o
  -1   7 -33       98.79      104.14     14.42 o
   0   7 -33       27.09       17.06      8.27 o
   1   7 -33       13.06        7.84     10.24 o
   2   7 -33      148.31      164.65     20.04 o
   3   7 -33        3.89       15.25      9.31 o
   4   7 -33       84.84       73.50     13.62 o
   5   7 -33       40.37       46.82     17.17 o
  -3   8 -33        7.23       28.63     10.57 o
  -2   8 -33       40.18       38.83     15.85 o
  -1   8 -33       61.15       53.33     16.58 o
   0   8 -33       64.38       82.08     14.01 o
   1   8 -33       38.39       29.79     14.67 o
   2   8 -33        6.38        7.46     12.31 o
   3   8 -33        4.13       11.44     13.77 o
   0   0 -32    12018.24    11947.47    252.47 o
   0   1 -32      815.50      804.36     19.69 o
   1   1 -32      117.62      130.63      6.73 o
  -1   2 -32      397.07      336.11     10.00 o
   0   2 -32      301.55      292.79      9.25 o
   1   2 -32      334.16      333.76     10.25 o
   2   2 -32      806.24      816.10     14.35 o
  -2   3 -32       79.01       93.96      5.77 o
  -1   3 -32     1130.55     1171.84     23.93 o
   0   3 -32      675.83      665.51     17.93 o
   1   3 -32      711.37      728.87     22.77 o
   2   3 -32      164.47      162.34      7.96 o
   3   3 -32      287.72      314.35     16.98 o
  -3   4 -32      170.52      174.23     14.82 o
  -2   4 -32      155.40      192.18     15.33 o
  -1   4 -32      167.46      181.52     10.53 o
   0   4 -32      163.57      176.44     10.81 o
   1   4 -32       14.48       17.33      6.24 o
   2   4 -32      252.43      235.47     11.85 o
   3   4 -32      584.88      578.35     20.20 o
   4   4 -32      415.83      394.94     28.37 o
  -4   5 -32        4.19        7.17      5.48 o
  -3   5 -32       35.14       43.16      7.34 o
  -2   5 -32       38.18       28.46      6.78 o
  -1   5 -32      515.75      462.73     20.05 o
   0   5 -32      176.79      168.83     11.41 o
   1   5 -32      112.36      134.47     10.73 o
   2   5 -32       64.69       64.64     10.51 o
   3   5 -32       72.87       80.16     21.41 o
   4   5 -32      277.65      291.91     17.91 o
   5   5 -32        4.86        8.66      6.30 o
  -5   6 -32       17.50       23.92      7.66 o
  -4   6 -32      128.52      154.57     27.75 o
  -3   6 -32      124.97      136.81     19.68 o
  -2   6 -32       69.91       60.75     10.01 o
  -1   6 -32       14.97       21.61      6.37 o
   0   6 -32       91.33       95.46     10.17 o
   1   6 -32      157.70      150.82     14.49 o
   2   6 -32       85.77       93.94     12.64 o
   3   6 -32      169.47      146.88     15.53 o
   4   6 -32       79.18       93.58     21.02 o
   5   6 -32       65.79       60.33      9.72 o
   6   6 -32        4.95        3.27      7.05 o
  -5   7 -32       12.70        5.45      9.07 o
  -4   7 -32       28.63       28.71      9.27 o
  -3   7 -32       32.85       31.76      8.06 o
  -2   7 -32       10.22        6.56      6.35 o
  -1   7 -32       33.19       21.03      7.43 o
   0   7 -32      114.65      110.12     13.64 o
   1   7 -32       71.77       79.44     16.88 o
   2   7 -32       56.02       75.37     12.61 o
   3   7 -32        0.01        5.93      7.94 o
   4   7 -32       14.98       24.77     13.88 o
   5   7 -32        6.29       -2.47     12.62 o
  -4   8 -32       20.78       48.86     16.75 o
  -3   8 -32        0.10       -0.41      8.09 o
  -2   8 -32      107.49      125.76     23.23 o
  -1   8 -32       21.17        8.22     12.76 o
   0   8 -32      112.20      124.26     26.52 o
   1   8 -32       19.71        9.96     12.85 o
   2   8 -32       45.10       19.22     13.94 o
   3   8 -32        3.91       -6.90     11.47 o
   0   1 -31     2542.84     2535.61     34.33 o
   1   1 -31      580.98      526.54     12.32 o
  -1   2 -31       14.69       28.43      3.89 o
   0   2 -31      792.89      747.77     15.94 o
   1   2 -31     1595.38     1485.68     24.71 o
   2   2 -31      112.20      117.92      5.68 o
  -2   3 -31      911.46      884.45     15.53 o
  -1   3 -31     1116.54     1077.97     19.61 o
   0   3 -31      170.51      167.23      9.56 o
   1   3 -31       34.53       41.77     10.57 o
   2   3 -31       38.00       25.95      4.31 o
   3   3 -31       18.46       23.78      4.42 o
  -3   4 -31       48.21       58.45      7.57 o
  -2   4 -31      199.41      180.17     10.86 o
  -1   4 -31      292.30      288.82     23.20 o
   0   4 -31      121.26      107.61     13.32 o
   1   4 -31     1015.67     1032.87     24.44 o
   2   4 -31      186.89      194.37     10.41 o
   3   4 -31      263.71      267.81     12.41 o
   4   4 -31       52.92       52.97      7.81 o
  -4   5 -31      169.02      183.85     12.24 o
  -3   5 -31      253.26      279.37     13.45 o
  -2   5 -31      202.50      223.12     12.68 o
  -1   5 -31      245.05      251.58     14.09 o
   0   5 -31      448.37      447.94     19.54 o
   1   5 -31      247.47      227.66     12.61 o
   2   5 -31       79.22       96.87     11.85 o
   3   5 -31      170.59      180.60     14.11 o
   4   5 -31       60.35       45.13      7.58 o
   5   5 -31        1.66        3.83      6.92 o
  -5   6 -31       19.90       29.69     12.67 o
  -4   6 -31       23.57       27.94      7.30 o
  -3   6 -31       16.26       29.71      7.19 o
  -2   6 -31       62.40       70.19      9.44 o
  -1   6 -31       81.24       94.17     10.49 o
   0   6 -31        1.42        0.96      7.37 o
   1   6 -31       92.00       91.26     12.35 o
   2   6 -31       67.05       76.57     22.46 o
   3   6 -31       21.91       36.83     13.67 o
   4   6 -31      121.04      136.10     16.77 o
   5   6 -31       26.68       21.45      7.59 o
   6   6 -31       17.04       19.60      8.53 o
  -5   7 -31       26.70       23.00      8.19 o
  -4   7 -31       24.69       35.88      8.70 o
  -3   7 -31       66.94       53.70      9.46 o
  -2   7 -31       18.34       13.50     10.91 o
  -1   7 -31       21.48        2.53      6.94 o
   0   7 -31       29.44       41.40      9.65 o
   1   7 -31        9.23       12.53     11.44 o
   2   7 -31       16.36        7.93      8.15 o
   3   7 -31      162.80      198.17     23.97 o
   4   7 -31       26.75       16.63     13.69 o
   5   7 -31        5.51        6.70     17.46 o
  -4   8 -31       88.63      112.23     21.63 o
  -3   8 -31       41.23       39.99     11.70 o
  -2   8 -31       77.17       89.81     20.34 o
  -1   8 -31       72.71       63.10     18.55 o
   0   8 -31       45.31       46.51     15.77 o
   1   8 -31        4.84        5.55     12.06 o
   2   8 -31        3.14       -0.95     11.39 o
   3   8 -31        8.47       -2.19     12.54 o
   4   8 -31        2.66       -1.09     13.38 o
   0   9 -31       79.43      100.02     22.22 o
   0   1 -30       95.45      183.42     11.11 o
   1   1 -30       95.93      100.04      5.85 o
  -1   2 -30      338.88      371.51     10.15 o
   0   2 -30      426.80      451.23     11.27 o
   1   2 -30     1622.25     1479.65     20.10 o
   2   2 -30      801.07      789.09     13.78 o
  -2   3 -30       70.79       67.11      5.12 o
  -1   3 -30      181.76      188.99      7.65 o
   0   3 -30      196.69      204.35      9.62 o
   1   3 -30      477.10      483.16     14.79 o
   2   3 -30      151.78      170.06      7.93 o
   3   3 -30      523.13      551.27     14.16 o
  -3   4 -30      177.84      166.50     10.88 o
  -2   4 -30      119.81      123.28      7.61 o
  -1   4 -30      647.98      668.36     31.26 o
   0   4 -30      154.68      163.84     10.12 o
   1   4 -30      515.48      521.35     16.56 o
   2   4 -30      706.41      612.35     15.27 o
   3   4 -30       33.81       31.80      5.98 o
   4   4 -30      759.22      728.90     21.22 o
  -4   5 -30      106.89      118.64     15.07 o
  -3   5 -30       15.38       18.88      5.78 o
  -2   5 -30      906.17      889.98     23.70 o
  -1   5 -30        2.50        8.73      4.70 o
   0   5 -30      387.95      416.92     18.28 o
   1   5 -30      381.11      389.14     15.25 o
   2   5 -30       93.17       99.51     12.17 o
   3   5 -30       46.19       46.88      7.07 o
   4   5 -30        1.24        5.09      5.20 o
   5   5 -30       31.69       31.43      7.25 o
  -5   6 -30       89.18       78.88     10.57 o
  -4   6 -30       28.59       33.54      7.74 o
  -3   6 -30      148.02      132.39     11.98 o
  -2   6 -30       32.60       18.11      6.04 o
  -1   6 -30       75.42       68.31      8.59 o
   0   6 -30       32.60       31.01      6.69 o
   1   6 -30       38.39       41.27      8.89 o
   2   6 -30       17.71       25.53      8.34 o
   3   6 -30       22.25       28.09      6.92 o
   4   6 -30       78.58       75.51     11.21 o
   5   6 -30       12.32        9.82      6.81 o
   6   6 -30       34.08       34.65      9.16 o
  -5   7 -30       44.09       41.27      9.30 o
  -4   7 -30       58.67       80.04     10.86 o
  -3   7 -30        4.19       12.10      6.91 o
  -2   7 -30       67.72      100.11     17.08 o
  -1   7 -30       11.55       11.58      7.29 o
   0   7 -30      151.14      172.58     31.46 o
   1   7 -30      131.02      142.22     15.22 o
   2   7 -30       12.40       21.82      9.07 o
   3   7 -30      123.81      146.40     16.19 o
   4   7 -30       28.05       15.98      8.99 o
   5   7 -30       89.15       83.79     19.56 o
  -4   8 -30        1.35       -4.50      8.19 o
  -3   8 -30       43.71       69.48     13.20 o
  -2   8 -30        4.95       15.29     13.86 o
  -1   8 -30       39.63       41.32     15.43 o
   0   8 -30       13.21       16.35     12.01 o
   1   8 -30       64.73       45.42     15.51 o
   2   8 -30       21.66       31.16     14.50 o
   3   8 -30        5.95        7.52     12.31 o
   4   8 -30        4.44        7.43     14.00 o
   0   9 -30        6.91       21.26     16.52 o
   1   9 -30       23.68       13.49     14.11 o
   0   1 -29     2316.27     2389.11     32.02 o
   1   1 -29      171.88      167.46      6.70 o
  -1   2 -29      827.11      746.60     14.95 o
   0   2 -29      307.37      351.25      9.63 o
   1   2 -29      730.59      630.07     14.61 o
   2   2 -29     1076.80     1021.12     15.99 o
  -2   3 -29      789.70      728.68     13.58 o
  -1   3 -29      441.42      415.50      9.76 o
   0   3 -29      550.81      551.11     12.61 o
   1   3 -29      144.66      142.65      6.91 o
   2   3 -29      114.24       99.46      8.77 o
   3   3 -29      339.39      329.59     10.76 o
  -3   4 -29       63.59       56.48      7.28 o
  -2   4 -29      319.48      337.50     10.93 o
  -1   4 -29      138.62      132.59      8.56 o
   0   4 -29      965.14      967.68     22.85 o
   1   4 -29      118.29      126.09      7.39 o
   2   4 -29     1232.21     1179.67     22.15 o
   3   4 -29      173.26      157.30     10.43 o
   4   4 -29      189.79      194.56     11.67 o
  -4   5 -29      173.23      146.74     11.67 o
  -3   5 -29       71.32       87.18      9.32 o
  -2   5 -29      217.16      235.82     12.76 o
  -1   5 -29      170.58      187.79     11.32 o
   0   5 -29       30.11       22.52      5.81 o
   1   5 -29       41.28       36.95     13.15 o
   2   5 -29      521.96      523.96     16.76 o
   3   5 -29      201.76      215.33     12.29 o
   4   5 -29        1.69        1.71      5.04 o
   5   5 -29      112.76      104.15     10.60 o
  -5   6 -29       16.51       12.20      6.65 o
  -4   6 -29       57.52       56.07      8.72 o
  -3   6 -29        1.40       11.48      5.66 o
  -2   6 -29       95.51      127.15     11.18 o
  -1   6 -29      351.72      333.16     14.56 o
   0   6 -29      199.97      222.76     19.65 o
   1   6 -29       46.30       57.35     10.03 o
   2   6 -29      131.02      150.36     14.78 o
   3   6 -29       43.40       40.29      7.77 o
   4   6 -29       75.88       77.56      9.62 o
   5   6 -29      108.70      104.89     16.92 o
   6   6 -29        1.12        4.56      6.98 o
  -5   7 -29      136.39      173.03     15.04 o
  -4   7 -29      106.68      117.09     12.11 o
  -3   7 -29       35.73       43.29      8.77 o
  -2   7 -29       22.46       22.62      7.10 o
  -1   7 -29        3.62       12.90      7.74 o
   0   7 -29        6.49        6.15      6.77 o
   1   7 -29       79.27       72.81     11.76 o
   2   7 -29      160.58      148.69     15.33 o
   3   7 -29       67.99       64.15     14.90 o
   4   7 -29       61.34       78.32     12.63 o
   5   7 -29       31.40       31.75     10.26 o
  -4   8 -29        6.25        2.01      8.91 o
  -3   8 -29       27.95       41.92     11.00 o
  -2   8 -29       86.56       98.34     20.20 o
  -1   8 -29      149.08      144.98     22.73 o
   0   8 -29       31.91       47.60     15.43 o
   1   8 -29      147.97      167.35     24.39 o
   2   8 -29       57.93       82.12     19.55 o
   3   8 -29        4.13        7.01     11.95 o
   4   8 -29       19.47       30.86     17.11 o
   0   9 -29        2.96       12.12     13.35 o
   1   9 -29       53.17       70.58     19.50 o
   0   0 -28     6086.92     5554.93    126.79 o
   0   1 -28      335.55      365.16     13.71 o
   1   1 -28       31.66       41.20      4.03 o
  -1   2 -28     1273.30     1227.08     17.70 o
   0   2 -28      243.67      293.59     10.25 o
   1   2 -28      191.77      183.04      8.84 o
   2   2 -28      221.10      220.47      6.76 o
  -2   3 -28      344.00      371.18      9.25 o
  -1   3 -28       90.20       98.66      5.31 o
   0   3 -28      894.72      904.84     19.22 o
   1   3 -28      265.18      249.64      8.38 o
   2   3 -28      165.21      172.71      7.76 o
   3   3 -28      979.49      913.79     21.74 o
  -3   4 -28      266.34      257.91     13.37 o
  -2   4 -28      657.37      667.92     15.43 o
  -1   4 -28     1809.73     1731.51     28.03 o
   0   4 -28      403.56      416.18     18.25 o
   1   4 -28     1027.64     1008.83     19.29 o
   2   4 -28      424.41      445.54     17.99 o
   3   4 -28      895.52      873.10     22.00 o
   4   4 -28      219.50      221.83     27.07 o
  -4   5 -28        8.45       11.78      5.49 o
  -3   5 -28      122.20      147.26     11.04 o
  -2   5 -28       62.55       42.63      7.06 o
  -1   5 -28      245.70      239.09      9.94 o
   0   5 -28      354.08      385.45     14.71 o
   1   5 -28       85.68       74.98      6.67 o
   2   5 -28      156.15      147.79      9.81 o
   3   5 -28       78.33       92.16      9.82 o
   4   5 -28        6.79        4.85      5.26 o
   5   5 -28       31.62       26.26      7.11 o
  -5   6 -28        7.74        8.62      6.39 o
  -4   6 -28       31.66       36.73      7.61 o
  -3   6 -28       13.70        8.62      6.01 o
  -2   6 -28       33.14       35.02      7.13 o
  -1   6 -28        4.28        9.36      5.12 o
   0   6 -28       66.87       65.53      8.65 o
   1   6 -28       76.67       96.44     18.83 o
   2   6 -28        8.96        9.86      5.17 o
   3   6 -28       25.12       37.85      7.60 o
   4   6 -28       30.41       25.34      7.28 o
   5   6 -28      182.24      233.71     15.14 o
   6   6 -28       13.55       -2.27      6.41 o
  -6   7 -28       31.34       25.41     10.38 o
  -5   7 -28       46.04       51.83      9.54 o
  -4   7 -28       51.10       51.39     13.16 o
  -3   7 -28      103.78       76.23     14.50 o
  -2   7 -28       71.95       63.68      9.23 o
  -1   7 -28       31.01       31.74      9.05 o
   0   7 -28        8.88       25.09      8.38 o
   1   7 -28       41.24       40.23      9.78 o
   2   7 -28      214.71      208.02     17.31 o
   3   7 -28       52.89       60.84      9.28 o
   4   7 -28       22.37       27.94      9.48 o
   5   7 -28        1.29        5.12      9.06 o
   6   7 -28       23.93       18.37     10.29 o
  -4   8 -28        1.54        2.30      9.08 o
  -3   8 -28        9.20       19.51      9.49 o
  -2   8 -28      117.81      147.52     23.43 o
  -1   8 -28       17.67        9.42     11.30 o
   0   8 -28       51.85       23.93     13.77 o
   1   8 -28       15.77       29.28     13.91 o
   2   8 -28       24.85       30.60     14.50 o
   3   8 -28       44.99       22.44     14.36 o
   4   8 -28       52.36       50.55     12.44 o
   0   9 -28       30.29       50.58     17.06 o
   1   9 -28       19.83       24.21     14.61 o
   2   9 -28       36.68       17.56     14.47 o
   0   1 -27     1164.48     1316.28     20.41 o
   1   1 -27      577.55      608.11     30.73 o
  -1   2 -27      198.03      215.14      6.44 o
   0   2 -27     1654.35     1656.47     20.65 o
   1   2 -27      519.71      533.58     10.07 o
   2   2 -27      190.02      178.91      7.68 o
  -2   3 -27       24.87       25.17      3.36 o
  -1   3 -27      592.13      548.20     11.05 o
   0   3 -27      213.04      182.75      5.77 o
   1   3 -27      477.45      463.24     11.41 o
   2   3 -27      154.70      163.42     15.20 o
   3   3 -27      271.98      271.74     11.36 o
  -3   4 -27       78.23       69.81      7.77 o
  -2   4 -27      615.29      579.25     14.23 o
  -1   4 -27      105.32      128.98      8.54 o
   0   4 -27     1160.29     1091.44     19.73 o
   1   4 -27      129.30      131.59     12.49 o
   2   4 -27        8.76       14.28      3.90 o
   3   4 -27      480.25      503.72     17.66 o
   4   4 -27      320.66      317.98     13.67 o
  -4   5 -27       60.66       64.88      8.42 o
  -3   5 -27      417.54      381.10     15.14 o
  -2   5 -27       80.04       67.22      6.52 o
  -1   5 -27      283.40      268.26     12.28 o
   0   5 -27      345.74      350.48     13.91 o
   1   5 -27      116.05      129.09     13.92 o
   2   5 -27      669.91      653.44     35.97 o
   3   5 -27      105.15      104.67      9.34 o
   4   5 -27      178.56      173.99     12.16 o
   5   5 -27      371.26      365.56     16.76 o
  -5   6 -27        4.58        1.28      5.87 o
  -4   6 -27       60.78       55.41      8.73 o
  -3   6 -27       15.37       16.62      7.57 o
  -2   6 -27       65.05       63.85     12.72 o
  -1   6 -27       11.05       15.22      5.51 o
   0   6 -27      184.57      147.58     13.23 o
   1   6 -27       97.67       96.78      9.17 o
   2   6 -27        3.36        4.33      4.66 o
   3   6 -27       44.73       44.12      7.55 o
   4   6 -27       11.30        9.70      6.59 o
   5   6 -27       25.43       30.84     11.30 o
   6   6 -27       13.03       -2.55      6.62 o
  -6   7 -27       28.67       22.49     10.14 o
  -5   7 -27       72.66       92.53     13.48 o
  -4   7 -27      119.47      120.98     12.49 o
  -3   7 -27       64.79       77.66     10.33 o
  -2   7 -27       29.29       34.77      8.06 o
  -1   7 -27      176.59      190.29     15.68 o
   0   7 -27       24.62       20.47      7.98 o
   1   7 -27       67.79       92.99     13.05 o
   2   7 -27       39.54       55.63      8.37 o
   3   7 -27      193.24      209.54     17.52 o
   4   7 -27       69.35       84.55     12.79 o
   5   7 -27       27.66        5.25     14.77 o
   6   7 -27       14.36       23.38     11.06 o
  -4   8 -27        1.38       16.42      9.55 o
  -3   8 -27       26.39       24.31      9.96 o
  -2   8 -27       80.42       61.75     12.27 o
  -1   8 -27      110.69      101.64     19.53 o
   0   8 -27       77.50       70.40     17.11 o
   1   8 -27       36.20       16.97     12.79 o
   2   8 -27       23.92       56.05     16.77 o
   3   8 -27        3.80       -4.66     11.30 o
   4   8 -27       14.36       18.89     10.35 o
   0   9 -27       50.04       55.04     17.90 o
   1   9 -27       28.29        1.26     12.88 o
   2   9 -27       17.05       30.46     15.32 o
   0   1 -26     1691.89     1651.48     23.77 o
   1   1 -26     5438.26     5387.98     76.62 o
  -1   2 -26      126.76      133.83      5.89 o
   0   2 -26     1809.12     1817.67     21.91 o
   1   2 -26      749.03      740.15     12.15 o
   2   2 -26      593.19      568.19     14.51 o
  -2   3 -26      321.32      336.05      8.58 o
  -1   3 -26      588.91      643.26     11.97 o
   0   3 -26     1034.06     1056.18     15.41 o
   1   3 -26     1309.42     1277.02     29.88 o
   2   3 -26     2022.92     1947.87     28.79 o
   3   3 -26      305.54      290.54     11.58 o
  -3   4 -26      392.93      403.65     18.05 o
  -2   4 -26      118.72      111.02      7.05 o
  -1   4 -26      314.84      281.90      9.77 o
   0   4 -26       37.24       44.74      4.65 o
   1   4 -26        8.74        8.20      3.26 o
   2   4 -26      147.46      118.48      7.45 o
   3   4 -26      267.28      271.76     11.82 o
   4   4 -26      170.72      156.21     10.92 o
  -4   5 -26      206.86      202.03     12.32 o
  -3   5 -26      162.76      153.57     14.98 o
  -2   5 -26        5.34        7.53      3.86 o
  -1   5 -26       64.34       65.56      9.11 o
   0   5 -26      245.61      233.05      9.52 o
   1   5 -26       38.78       41.71      5.40 o
   2   5 -26       42.48       45.13      6.48 o
   3   5 -26       71.02       69.39      8.52 o
   4   5 -26      235.55      238.91     12.83 o
   5   5 -26       52.66       68.28      9.18 o
  -5   6 -26       20.27       22.94      7.15 o
  -4   6 -26       56.55       62.62      9.19 o
  -3   6 -26       75.95       97.01     10.06 o
  -2   6 -26       72.50       79.33      9.96 o
  -1   6 -26        7.28        0.50      4.61 o
   0   6 -26       97.19       80.85     10.51 o
   1   6 -26      144.76      159.20     10.72 o
   2   6 -26       26.85       15.11      5.40 o
   3   6 -26       68.10       77.43      9.07 o
   4   6 -26       16.20       10.42      5.68 o
   5   6 -26       40.24       67.68      9.60 o
   6   6 -26       38.99       47.91      9.29 o
  -6   7 -26        6.80        3.94     11.11 o
  -5   7 -26       13.48       17.46      7.54 o
  -4   7 -26       89.46       78.30     10.59 o
  -3   7 -26       21.81       10.37      6.45 o
  -2   7 -26       41.09       62.85     10.94 o
  -1   7 -26       55.31       75.85     22.29 o
   0   7 -26       60.30       54.36     11.69 o
   1   7 -26      137.31      157.46     15.02 o
   2   7 -26       37.14       19.19      6.55 o
   3   7 -26       55.84       58.02     12.61 o
   4   7 -26      137.29      162.57     16.56 o
   5   7 -26      250.25      255.32     29.07 o
   6   7 -26        2.38        5.58      8.86 o
  -4   8 -26       92.15       88.14     14.31 o
  -3   8 -26        8.81        8.68      8.46 o
  -2   8 -26       28.03       28.07      9.66 o
  -1   8 -26       30.42       34.45     13.97 o
   0   8 -26       20.87       22.13     13.24 o
   1   8 -26       88.79       52.19     16.47 o
   2   8 -26       25.63       24.99     13.41 o
   3   8 -26        9.64       18.24      9.05 o
   4   8 -26        4.05        7.75      8.96 o
   0   9 -26       10.87        1.37     13.86 o
   1   9 -26       13.51        1.18     12.73 o
   2   9 -26        2.42       13.24     15.62 o
   0   1 -25      921.41      936.93     15.85 o
   1   1 -25      307.86      357.62      8.02 o
  -1   2 -25      216.36      209.10      4.76 o
   0   2 -25      869.60      900.50     13.08 o
   1   2 -25      586.85      643.46     10.93 o
   2   2 -25     1107.65      971.68     15.32 o
  -2   3 -25      809.97      825.89     14.02 o
  -1   3 -25      735.15      685.40     10.63 o
   0   3 -25      756.29      765.41     12.33 o
   1   3 -25      168.59      204.23      6.06 o
   2   3 -25       70.51       87.45      7.60 o
   3   3 -25      247.54      228.54     10.39 o
  -3   4 -25      409.64      365.99     14.19 o
  -2   4 -25      226.59      241.23      8.97 o
  -1   4 -25      843.88      797.04     16.97 o
   0   4 -25      790.25      740.28     22.90 o
   1   4 -25      122.99      141.06      7.20 o
   2   4 -25      230.74      246.81     10.70 o
   3   4 -25      125.95      102.47      8.51 o
   4   4 -25      298.66      323.52     13.50 o
  -4   5 -25       79.75       82.14     10.55 o
  -3   5 -25       25.45       26.16      5.99 o
  -2   5 -25       93.61       94.85      7.29 o
  -1   5 -25      125.25      156.96      8.77 o
   0   5 -25       64.90       74.17      6.40 o
   1   5 -25      255.29      240.83     19.01 o
   2   5 -25      145.24      160.12     10.25 o
   3   5 -25       26.08       28.22      6.83 o
   4   5 -25       23.65       30.63      6.56 o
   5   5 -25      136.21      135.03     11.52 o
  -5   6 -25       29.43       33.89      7.64 o
  -4   6 -25       78.83       89.27     11.91 o
  -3   6 -25       79.85       79.66      9.29 o
  -2   6 -25        7.49        3.53      4.95 o
  -1   6 -25      320.14      308.12     11.95 o
   0   6 -25      131.29      123.50      9.67 o
   1   6 -25      305.92      331.17     13.69 o
   2   6 -25       36.87       28.80      6.49 o
   3   6 -25       29.52       43.38      7.48 o
   4   6 -25       65.50       73.82      9.15 o
   5   6 -25       34.10       34.39      8.72 o
   6   6 -25       69.15       37.68     13.20 o
  -6   7 -25       35.38       17.46      9.58 o
  -5   7 -25       14.72       18.07      7.55 o
  -4   7 -25      175.46      189.90     14.38 o
  -3   7 -25       94.26       96.51     11.01 o
  -2   7 -25       46.69       58.60     10.51 o
  -1   7 -25      174.13      155.12     14.46 o
   0   7 -25      135.62      127.02     13.72 o
   1   7 -25       58.16       61.57      8.68 o
   2   7 -25        4.18        4.92      5.32 o
   3   7 -25       68.95       98.79     13.06 o
   4   7 -25       57.47       68.12     11.88 o
   5   7 -25       24.91       30.63     10.32 o
   6   7 -25       23.10       24.15     13.96 o
  -5   8 -25       42.14       28.97     11.23 o
  -4   8 -25       16.06       20.07      9.62 o
  -3   8 -25        5.48       -1.73      8.08 o
  -2   8 -25       48.71       33.54      9.92 o
  -1   8 -25       98.41       82.35     18.04 o
   0   8 -25       20.41       32.68     13.44 o
   1   8 -25      114.22       96.62     19.56 o
   2   8 -25       54.42       68.66     12.43 o
   3   8 -25       13.11       22.67      8.57 o
   4   8 -25       39.03       57.82     27.63 o
   5   8 -25       23.08       29.00     11.07 o
  -3   9 -25        4.42       22.10     15.03 o
   0   9 -25        3.50       -1.77     11.50 o
   1   9 -25       23.35       39.05     16.47 o
   2   9 -25       18.74       27.49     16.04 o
   0   0 -24     1257.30     1202.24     36.81 o
   0   1 -24      434.07      407.66      9.45 o
   1   1 -24      407.04      402.83      8.02 o
  -1   2 -24      360.84      357.41      6.48 o
   0   2 -24        2.33        1.45      1.54 o
   1   2 -24     1008.47      944.23     17.99 o
   2   2 -24      357.27      388.47      7.04 o
  -2   3 -24      609.42      591.02     10.06 o
  -1   3 -24      116.37      100.81      4.33 o
   0   3 -24      122.92      124.46      4.78 o
   1   3 -24     2195.02     2141.55     25.47 o
   2   3 -24      201.36      221.33     14.37 o
   3   3 -24       26.24       27.06      5.12 o
  -3   4 -24      239.13      215.14     10.86 o
  -2   4 -24      591.89      556.64     13.46 o
  -1   4 -24       72.68       68.49      4.89 o
   0   4 -24      237.49      206.11     12.88 o
   1   4 -24      941.20      876.28     17.39 o
   2   4 -24      935.75      941.76     21.50 o
   3   4 -24      145.57      150.37      9.70 o
   4   4 -24      130.14      130.55     10.00 o
  -4   5 -24        8.26        6.32      5.18 o
  -3   5 -24       49.09       60.74      7.93 o
  -2   5 -24      220.34      192.13      9.04 o
  -1   5 -24       42.42       50.02      5.25 o
   0   5 -24       40.60       38.06      5.06 o
   1   5 -24      596.92      609.79     26.70 o
   2   5 -24      101.36      104.58      8.72 o
   3   5 -24     1480.51     1375.03     29.58 o
   4   5 -24      390.33      365.85     15.12 o
   5   5 -24       73.06       88.95     10.00 o
  -5   6 -24      160.89      167.53     13.14 o
  -4   6 -24      101.78      110.76     13.96 o
  -3   6 -24      120.13       97.97     11.68 o
  -2   6 -24        6.33        6.92      6.94 o
  -1   6 -24       63.93       74.37      7.33 o
   0   6 -24       65.10       72.25     12.03 o
   1   6 -24       84.44       71.38      7.99 o
   2   6 -24       72.75       55.42      7.48 o
   3   6 -24       38.70       28.09     11.89 o
   4   6 -24       27.71       38.22      7.51 o
   5   6 -24      191.78      176.05     13.25 o
   6   6 -24       44.21       57.39     11.52 o
  -6   7 -24       12.13        4.67     15.15 o
  -5   7 -24       60.84       64.20      9.95 o
  -4   7 -24       11.48       13.65     11.07 o
  -3   7 -24        2.03        8.33      6.13 o
  -2   7 -24      199.67      201.61     16.35 o
  -1   7 -24       15.55       17.34      7.81 o
   0   7 -24      109.72       83.28     11.44 o
   1   7 -24      394.83      412.01     16.27 o
   2   7 -24       74.95       82.92      9.41 o
   3   7 -24       22.15       23.83      8.15 o
   4   7 -24       11.58       24.08      9.63 o
   5   7 -24        1.19        4.11      8.74 o
   6   7 -24       73.67       84.82     14.24 o
  -5   8 -24       12.95       20.98     10.16 o
  -4   8 -24       13.09       14.55      9.27 o
  -3   8 -24       67.77       50.59     11.45 o
  -2   8 -24        2.21        0.50     10.83 o
  -1   8 -24       88.31       76.29     16.25 o
   0   8 -24       24.15       16.52     11.30 o
   1   8 -24      111.98      135.48     22.17 o
   2   8 -24       74.24       69.02     15.78 o
   3   8 -24      115.71      118.13     15.27 o
   4   8 -24       12.31       12.84      9.34 o
   5   8 -24       16.37       33.96     11.19 o
  -3   9 -24       54.99       84.22     22.08 o
   0   9 -24       30.57       27.38     13.97 o
   1   9 -24       42.46       51.31     17.51 o
   2   9 -24       54.74       42.98     17.28 o
   3   9 -24       15.17       25.49     10.92 o
   0   1 -23     1731.56     1743.39     23.97 o
   1   1 -23     1137.41     1165.13     15.61 o
  -1   2 -23      868.60      817.67     10.85 o
   0   2 -23      565.80      569.20      9.60 o
   1   2 -23      225.76      214.33      5.78 o
   2   2 -23      837.30      896.02     11.88 o
  -2   3 -23      213.72      231.62      5.99 o
  -1   3 -23     1283.39     1414.59     20.26 o
   0   3 -23       40.91       42.51      3.14 o
   1   3 -23      383.91      414.50      8.44 o
   2   3 -23     1667.19     1584.24     24.47 o
   3   3 -23      419.17      388.17     12.90 o
  -3   4 -23      204.01      191.27     10.40 o
  -2   4 -23      555.56      558.15     11.55 o
  -1   4 -23      594.85      569.68     11.69 o
   0   4 -23      312.63      291.65      9.12 o
   1   4 -23      222.97      235.36     13.18 o
   2   4 -23      166.16      158.01     14.56 o
   3   4 -23      165.06      158.05      9.88 o
   4   4 -23      360.93      327.43     13.45 o
  -4   5 -23      211.15      214.38     12.46 o
  -3   5 -23       50.46       62.58      7.76 o
  -2   5 -23      321.33      320.48     10.96 o
  -1   5 -23      483.94      526.22     14.40 o
   0   5 -23      114.77      128.73      7.72 o
   1   5 -23      140.01      130.36      8.85 o
   2   5 -23      387.25      382.86     13.94 o
   3   5 -23       10.73       16.82      5.10 o
   4   5 -23       63.91       83.80     10.77 o
   5   5 -23      236.10      247.37     13.75 o
  -5   6 -23       36.70       42.34      8.26 o
  -4   6 -23       96.88       93.87     18.63 o
  -3   6 -23      102.83       94.92     11.30 o
  -2   6 -23       34.77       41.36      5.80 o
  -1   6 -23      427.25      411.19     11.84 o
   0   6 -23      250.61      249.83     28.94 o
   1   6 -23      210.37      208.82     11.90 o
   2   6 -23       50.33       59.41     13.06 o
   3   6 -23      408.35      371.13     15.09 o
   4   6 -23       88.20       89.42      9.81 o
   5   6 -23       54.21       68.25      9.38 o
   6   6 -23        2.25       -0.99      7.61 o
  -6   7 -23       34.61       22.98     10.57 o
  -5   7 -23        5.76        2.05      6.71 o
  -4   7 -23       56.94       68.26     11.20 o
  -3   7 -23       49.28       38.25      9.50 o
  -2   7 -23       85.88       81.84     11.78 o
  -1   7 -23       47.18       52.64      9.96 o
   0   7 -23       11.64       17.25      5.74 o
   1   7 -23       11.81       24.15      6.26 o
   2   7 -23       15.62        9.14      6.87 o
   3   7 -23       93.64       94.87     12.72 o
   4   7 -23      205.53      192.98     17.57 o
   5   7 -23        4.44        9.00      8.49 o
   6   7 -23       61.57       54.15     12.19 o
  -5   8 -23       19.51       30.60     11.16 o
  -4   8 -23       42.73       45.87     11.50 o
  -3   8 -23        3.17        7.80      8.05 o
  -2   8 -23       14.98       18.09     12.37 o
  -1   8 -23      207.83      217.17     24.51 o
   0   8 -23       35.22       69.96     16.41 o
   1   8 -23      257.41      258.90     18.99 o
   2   8 -23       29.78       37.98     10.23 o
   3   8 -23        0.73        9.32     16.30 o
   4   8 -23       26.97       41.40     11.24 o
   5   8 -23       37.14       44.38     12.16 o
  -3   9 -23       15.25        4.10     14.19 o
  -1   9 -23      128.14      130.24     22.20 o
   0   9 -23       10.37       17.81     13.58 o
   1   9 -23      157.59      187.36     27.39 o
   2   9 -23       48.59       59.31     12.69 o
   3   9 -23       14.73        0.94     13.11 o
   0   1 -22     2555.80     2553.22     42.69 o
   1   1 -22      983.48      940.18     16.47 o
  -1   2 -22      206.51      194.74      4.67 o
   0   2 -22     2084.91     2191.58     24.66 o
   1   2 -22       80.37      117.49      4.45 o
   2   2 -22       52.72       54.08      2.91 o
  -2   3 -22      142.89      141.76      6.81 o
  -1   3 -22       44.63       40.51      2.93 o
   0   3 -22      901.90      881.79     20.40 o
   1   3 -22      926.96      940.32     14.74 o
   2   3 -22      876.97      888.71     19.39 o
   3   3 -22       82.18       82.87      5.54 o
  -3   4 -22      248.84      235.95     10.95 o
  -2   4 -22      338.26      299.92      8.32 o
  -1   4 -22      108.33      110.86      6.70 o
   0   4 -22      202.32      196.54     13.63 o
   1   4 -22      688.99      663.05     18.92 o
   2   4 -22       42.65       58.52      6.10 o
   3   4 -22       51.28       68.77      7.33 o
   4   4 -22      349.44      330.49     23.52 o
  -4   5 -22       99.57       88.95      9.15 o
  -3   5 -22      331.53      296.03     12.95 o
  -2   5 -22      439.57      453.02     14.19 o
  -1   5 -22       73.57       70.24      6.19 o
   0   5 -22      269.84      269.12      9.73 o
   1   5 -22      198.33      188.03      9.50 o
   2   5 -22       54.71       71.26      7.42 o
   3   5 -22      175.10      176.24     10.88 o
   4   5 -22       10.87       15.18      5.61 o
   5   5 -22       21.15       25.56      6.62 o
  -5   6 -22      141.48      164.56     17.22 o
  -4   6 -22      139.05      144.74     12.16 o
  -3   6 -22        0.97        4.88      4.99 o
  -2   6 -22      631.86      601.77     16.15 o
  -1   6 -22       20.52       17.31      4.22 o
   0   6 -22      667.10      685.64     19.10 o
   1   6 -22      259.36      278.16     12.60 o
   2   6 -22        3.60        7.27      5.94 o
   3   6 -22      146.50      166.46     11.57 o
   4   6 -22       50.51       50.66      7.95 o
   5   6 -22       32.92       42.27     10.09 o
   6   6 -22       72.02       75.61     12.93 o
  -6   7 -22       33.15       23.11     10.64 o
  -5   7 -22        5.28       -1.96      5.84 o
  -4   7 -22        9.71       15.92      6.55 o
  -3   7 -22       54.92       42.00      9.68 o
  -2   7 -22       81.05       84.79     11.84 o
  -1   7 -22      185.71      212.40     12.61 o
   0   7 -22      265.87      264.84     13.37 o
   1   7 -22       23.83       28.89      6.38 o
   2   7 -22       16.67        4.89      6.67 o
   3   7 -22       33.37       22.86      8.16 o
   4   7 -22       32.80       38.27     10.00 o
   5   7 -22       14.29       25.74      9.35 o
   6   7 -22       21.43       11.29      8.88 o
  -5   8 -22        3.06        6.03      9.08 o
  -4   8 -22       79.94      103.19     14.98 o
  -3   8 -22       24.32       29.64      9.98 o
  -2   8 -22        7.91        5.39     10.66 o
  -1   8 -22        4.62       -8.13      8.13 o
   0   8 -22       33.54       38.27     10.31 o
   1   8 -22       18.95       32.25     16.90 o
   2   8 -22      105.41      103.81     25.75 o
   3   8 -22       27.64       32.33     11.53 o
   4   8 -22       36.87       46.05     20.51 o
   5   8 -22       35.37       47.22     12.25 o
  -3   9 -22       59.31       68.12     20.23 o
  -1   9 -22       16.62       17.34     12.48 o
   0   9 -22       10.98        5.53     12.65 o
   1   9 -22       18.12       35.01     14.33 o
   2   9 -22       34.35       34.27     11.32 o
   3   9 -22        0.20        4.58      9.12 o
   0   1 -21     2285.36     2283.57     25.92 o
   1   1 -21     1485.25     1407.42     17.46 o
  -1   2 -21      427.06      426.74      7.13 o
   0   2 -21      243.02      277.32      6.15 o
   1   2 -21      787.33      783.89     11.74 o
   2   2 -21      381.43      405.46      7.31 o
  -2   3 -21     1260.49     1236.70     17.31 o
  -1   3 -21      365.98      364.72      7.24 o
   0   3 -21      293.56      292.24      6.76 o
   1   3 -21       69.12       64.29      3.82 o
   2   3 -21       59.96       73.41      4.22 o
   3   3 -21      139.02      147.34      7.64 o
  -3   4 -21      422.28      395.80     13.14 o
  -2   4 -21       35.30       41.32      3.85 o
  -1   4 -21      121.51      128.40      5.87 o
   0   4 -21       63.43      100.71     13.59 o
   1   4 -21     1140.17     1071.06     19.33 o
   2   4 -21      416.59      428.61     13.46 o
   3   4 -21      180.91      165.31     10.18 o
   4   4 -21        3.99       17.06      7.80 o
  -4   5 -21       69.02       65.61     10.24 o
  -3   5 -21      210.36      209.00     14.95 o
  -2   5 -21      401.84      422.12     10.82 o
  -1   5 -21        9.28       12.80      4.04 o
   0   5 -21       54.73       50.47      5.42 o
   1   5 -21      421.35      430.48     14.07 o
   2   5 -21      774.25      765.62     24.82 o
   3   5 -21      340.79      331.56     18.09 o
   4   5 -21      101.40      100.23      9.37 o
   5   5 -21      195.84      198.56     12.80 o
  -5   6 -21       87.82       92.46     10.47 o
  -4   6 -21       29.65       29.96      6.89 o
  -3   6 -21      141.32      125.35     10.81 o
  -2   6 -21       28.04       48.60      5.33 o
  -1   6 -21      385.28      357.92     11.95 o
   0   6 -21      302.82      309.32     14.80 o
   1   6 -21      368.76      340.49     13.67 o
   2   6 -21        2.10        4.11      4.54 o
   3   6 -21       40.54       32.73      6.68 o
   4   6 -21      274.40      283.23     25.03 o
   5   6 -21       97.73       90.47     19.42 o
   6   6 -21      173.45      178.99     34.34 o
  -6   7 -21       11.19        3.70      8.55 o
  -5   7 -21       66.49       55.67      9.32 o
  -4   7 -21       45.39       45.42     10.16 o
  -3   7 -21      303.45      299.37     17.84 o
  -2   7 -21       11.27       21.94      8.09 o
  -1   7 -21       93.77       90.13      8.48 o
   0   7 -21      162.80      160.41     11.28 o
   1   7 -21       48.00       49.43      7.60 o
   2   7 -21       18.07       27.88     19.75 o
   3   7 -21      151.05      151.41     18.78 o
   4   7 -21       45.99       46.35     12.12 o
   5   7 -21      103.80      125.60     15.33 o
   6   7 -21       20.37       30.94     13.10 o
  -5   8 -21        5.57        6.82      8.70 o
  -4   8 -21       32.17       31.94     10.94 o
  -3   8 -21       39.61       27.77     13.10 o
  -2   8 -21       16.64       23.70     12.23 o
  -1   8 -21       22.54       30.58     12.82 o
   0   8 -21      266.26      326.01     19.14 o
   1   8 -21       11.13       15.82      8.44 o
   2   8 -21       46.36       43.21     10.74 o
   3   8 -21       15.02       11.65      8.36 o
   4   8 -21      157.85      163.60     30.07 o
   5   8 -21        8.15        9.74      9.85 o
  -3   9 -21       17.45       18.82     13.10 o
  -2   9 -21       14.62       18.85     12.54 o
  -1   9 -21        8.67       30.18     13.66 o
   0   9 -21      141.67      139.28     23.38 o
   1   9 -21       21.89       17.60      9.63 o
   2   9 -21        3.55       13.81      9.37 o
   3   9 -21       41.15       38.50     11.86 o
   0   0 -20    13492.48    14777.01    298.01 o
   0   1 -20     2659.85     2833.13     29.37 o
   1   1 -20      495.93      461.28     10.14 o
  -1   2 -20     3136.87     3435.45     32.33 o
   0   2 -20       33.99       35.95      2.62 o
   1   2 -20      160.64      156.95      4.96 o
   2   2 -20      197.62      221.40      5.12 o
  -2   3 -20      164.33      201.46      6.09 o
  -1   3 -20     2090.09     2139.15     22.95 o
   0   3 -20      741.74      736.26     11.38 o
   1   3 -20     1264.03     1349.49     17.24 o
   2   3 -20       65.72       58.95      6.60 o
   3   3 -20      125.01      128.38      6.41 o
  -3   4 -20      336.70      337.09     10.96 o
  -2   4 -20      266.29      291.29      8.08 o
  -1   4 -20      274.30      283.68      7.97 o
   0   4 -20      109.17      106.82      6.20 o
   1   4 -20        9.24       14.11      3.18 o
   2   4 -20      358.51      365.34     15.10 o
   3   4 -20      278.57      316.43     12.07 o
   4   4 -20      535.17      510.86     13.55 o
  -4   5 -20      143.58      145.32     12.76 o
  -3   5 -20      509.30      507.42     13.93 o
  -2   5 -20      312.06      296.53      9.39 o
  -1   5 -20      480.28      442.76     11.04 o
   0   5 -20       17.03       17.07      4.14 o
   1   5 -20      110.79      120.98      8.45 o
   2   5 -20      613.77      581.06     16.95 o
   3   5 -20     1002.48      941.48     25.22 o
   4   5 -20        8.91       28.43      9.18 o
   5   5 -20       60.33       71.79     10.03 o
  -5   6 -20      155.94      145.99     14.88 o
  -4   6 -20       25.19       27.18      6.71 o
  -3   6 -20      114.10      146.76     11.27 o
  -2   6 -20      134.70      126.81      7.53 o
  -1   6 -20      142.71      154.46     12.61 o
   0   6 -20       53.57       43.91      7.36 o
   1   6 -20      121.70      100.01      9.05 o
   2   6 -20       66.16       89.74      8.75 o
   3   6 -20      307.70      296.27     13.43 o
   4   6 -20       38.64       53.49      8.03 o
   5   6 -20       89.39      109.31     33.47 o
   6   6 -20       42.10       46.98     10.76 o
  -6   7 -20       35.22       25.83     10.13 o
  -5   7 -20        4.28       18.44      8.58 o
  -4   7 -20       31.09       68.20     11.55 o
  -3   7 -20       30.92       46.00     15.61 o
  -2   7 -20      265.59      315.79     12.21 o
  -1   7 -20      100.25      119.87      8.90 o
   0   7 -20       81.12       84.52     10.81 o
   1   7 -20      103.15      108.76     25.83 o
   2   7 -20      128.46      169.30     14.81 o
   3   7 -20        2.82       -1.70      6.18 o
   4   7 -20       17.57       16.53      7.75 o
   5   7 -20       33.05       23.20      9.43 o
   6   7 -20       33.87       50.17     12.22 o
  -5   8 -20       40.77       18.74      9.88 o
  -4   8 -20        8.64       14.35      9.02 o
  -3   8 -20       52.70       41.02     14.87 o
  -2   8 -20       68.62       69.83     17.03 o
  -1   8 -20       45.13       46.16     10.20 o
   0   8 -20       17.74       22.29      8.39 o
   1   8 -20        1.13       -2.90      6.89 o
   2   8 -20      119.43      152.47     15.86 o
   3   8 -20       72.89       90.67     14.08 o
   4   8 -20       48.45       36.61     10.78 o
   5   8 -20        0.86       -1.12      8.64 o
  -3   9 -20       17.49       19.75     12.90 o
  -2   9 -20       42.13       50.55     16.16 o
  -1   9 -20       87.37      138.89     22.05 o
   0   9 -20      141.50      139.81     16.26 o
   1   9 -20       45.03       50.60     19.55 o
   2   9 -20       30.29       57.03     12.25 o
   3   9 -20        9.64        5.73      9.31 o
   0   1 -19     2347.04     2380.58     25.50 o
   1   1 -19      812.10      795.93     11.39 o
  -1   2 -19       42.05       32.10      2.28 o
   0   2 -19      960.44     1073.64     14.07 o
   1   2 -19      824.41      734.42     11.08 o
   2   2 -19      727.55      749.31     10.34 o
  -2   3 -19      951.03     1027.41     14.98 o
  -1   3 -19      578.84      563.95     10.40 o
   0   3 -19     1640.90     1784.65     21.07 o
   1   3 -19     1113.04     1127.88     18.04 o
   2   3 -19      244.10      273.09      7.14 o
   3   3 -19      716.29      659.36     11.57 o
  -3   4 -19       37.33       34.79      4.46 o
  -2   4 -19       45.48       44.71      3.95 o
  -1   4 -19      100.32      110.87      5.52 o
   0   4 -19      337.68      374.88     10.16 o
   1   4 -19       40.10       48.94      4.66 o
   2   4 -19      889.10      870.52     28.62 o
   3   4 -19      111.70      128.62      8.69 o
   4   4 -19      234.52      237.24      9.33 o
  -4   5 -19      147.20      169.76      9.43 o
  -3   5 -19      181.62      191.67      8.97 o
  -2   5 -19     1070.37     1001.90     17.35 o
  -1   5 -19      553.07      539.30     12.16 o
   0   5 -19     1204.37     1112.92     20.68 o
   1   5 -19      767.23      732.47     29.62 o
   2   5 -19      266.19      291.98     11.75 o
   3   5 -19      560.58      551.45     17.02 o
   4   5 -19      536.85      481.10     16.64 o
   5   5 -19      111.93       96.91      9.69 o
  -5   6 -19       85.15       92.03     13.88 o
  -4   6 -19       51.56       40.45      7.64 o
  -3   6 -19       77.80       61.51      6.76 o
  -2   6 -19       54.55       55.37      6.08 o
  -1   6 -19      257.05      251.19     10.18 o
   0   6 -19       91.85       96.80      8.58 o
   1   6 -19      154.60      155.10     10.16 o
   2   6 -19      538.97      506.74     16.83 o
   3   6 -19       56.83       42.70      6.90 o
   4   6 -19       92.08       96.27     13.31 o
   5   6 -19        3.08        6.74      6.69 o
   6   6 -19       23.63       27.26      9.33 o
  -6   7 -19       73.49       80.52     13.41 o
  -5   7 -19      135.83      110.67     14.59 o
  -4   7 -19       10.48       16.72     15.65 o
  -3   7 -19       12.47       15.03      7.29 o
  -2   7 -19      266.50      253.16     11.27 o
  -1   7 -19       12.73        9.00      4.51 o
   0   7 -19      238.37      264.03     13.92 o
   1   7 -19       12.99       12.15      6.70 o
   2   7 -19      344.08      374.48     19.57 o
   3   7 -19       33.13       49.53     10.06 o
   4   7 -19       54.69       52.57     10.73 o
   5   7 -19       26.73       25.29     12.36 o
   6   7 -19       41.47       41.32     11.22 o
  -5   8 -19       14.56       16.01      9.27 o
  -4   8 -19      214.47      219.52     29.42 o
  -3   8 -19       68.13       29.63     13.47 o
  -2   8 -19       52.33       92.47     19.55 o
  -1   8 -19       22.23       16.02      8.05 o
   0   8 -19      104.48       81.00     12.02 o
   1   8 -19       56.69       58.40     25.80 o
   2   8 -19       18.41       17.86      8.58 o
   3   8 -19       33.14       28.00      9.82 o
   4   8 -19       10.82        7.30      8.76 o
   5   8 -19       33.20       40.28     12.22 o
  -3   9 -19        2.28        5.25     12.31 o
  -2   9 -19        0.63       13.41     11.02 o
  -1   9 -19       10.59        6.98     11.08 o
   0   9 -19        3.29       20.22      8.75 o
   1   9 -19       53.83       48.30     19.01 o
   2   9 -19       36.18       45.19     11.91 o
   3   9 -19       67.15       67.05     18.57 o
   0   1 -18     1150.97     1229.97     14.77 o
   1   1 -18      153.42      155.74      7.08 o
  -1   2 -18     1553.22     1580.70     17.08 o
   0   2 -18      591.47      630.39      9.73 o
   1   2 -18     3954.71     4008.84     40.35 o
   2   2 -18     2457.26     2489.13     24.91 o
  -2   3 -18      354.29      309.26      7.38 o
  -1   3 -18     1814.77     1896.04     23.04 o
   0   3 -18     1391.34     1445.48     17.92 o
   1   3 -18     1851.79     1847.96     25.89 o
   2   3 -18      166.59      173.59      5.54 o
   3   3 -18      529.07      499.43      9.77 o
  -3   4 -18       16.25       22.27      5.33 o
  -2   4 -18      260.29      256.35      7.42 o
  -1   4 -18       62.35       77.87      4.76 o
   0   4 -18      508.27      509.51     11.86 o
   1   4 -18      431.17      469.40     13.17 o
   2   4 -18       95.42       91.80      6.94 o
   3   4 -18       52.11       43.30      5.84 o
   4   4 -18      645.19      643.73     16.54 o
  -4   5 -18      467.07      463.25     13.76 o
  -3   5 -18      595.91      528.28     14.10 o
  -2   5 -18      190.54      197.36      9.83 o
  -1   5 -18      615.88      657.13     13.43 o
   0   5 -18        3.02        5.81      3.48 o
   1   5 -18      388.26      388.57     12.91 o
   2   5 -18      399.78      355.01     17.15 o
   3   5 -18       64.29       67.11      9.20 o
   4   5 -18       35.68       33.02      6.28 o
   5   5 -18      184.93      207.92     15.68 o
  -5   6 -18       40.93       60.43      8.87 o
  -4   6 -18       44.23       38.18      7.22 o
  -3   6 -18      127.24      119.90     11.66 o
  -2   6 -18      408.05      399.29     11.41 o
  -1   6 -18       19.01       38.22      5.42 o
   0   6 -18      245.22      234.95     11.24 o
   1   6 -18      773.79      732.57     22.08 o
   2   6 -18      296.21      301.64     12.90 o
   3   6 -18      696.75      676.72     21.68 o
   4   6 -18      192.25      193.75     12.37 o
   5   6 -18       37.07       29.66      9.69 o
   6   6 -18      153.70      170.93     17.00 o
  -6   7 -18       24.25       32.64     12.81 o
  -5   7 -18        5.48       12.61      8.25 o
  -4   7 -18       45.29       38.53      9.74 o
  -3   7 -18       18.76       23.03      6.37 o
  -2   7 -18       48.62       46.99      6.42 o
  -1   7 -18       28.90       35.53      7.53 o
   0   7 -18      261.94      236.49     14.30 o
   1   7 -18       18.06       19.91      6.86 o
   2   7 -18      132.12      144.67     26.80 o
   3   7 -18       78.05       60.82     10.83 o
   4   7 -18       11.55        9.87      7.69 o
   5   7 -18       32.78        8.95      8.13 o
   6   7 -18       24.31       19.76      9.57 o
  -5   8 -18        5.40        9.38      8.94 o
  -4   8 -18       33.04       35.82     13.49 o
  -3   8 -18       81.28      126.32     21.69 o
  -2   8 -18        7.81       24.30      8.44 o
  -1   8 -18       70.32       78.92     12.21 o
   0   8 -18       24.81       12.78      7.42 o
   1   8 -18       29.29       37.68     11.21 o
   2   8 -18       71.14       72.96     14.21 o
   3   8 -18       43.37       52.10     15.93 o
   4   8 -18       28.04       37.83     10.60 o
   5   8 -18      139.92      144.71     24.86 o
  -4   9 -18       25.26       36.83     16.10 o
  -3   9 -18       17.45        8.89     13.32 o
  -2   9 -18       38.98       35.63     15.20 o
  -1   9 -18       42.24       61.19     12.25 o
   0   9 -18       34.67       47.11     11.17 o
   1   9 -18       16.50       20.20      8.97 o
   2   9 -18       19.67       21.91      9.12 o
   3   9 -18        1.37       18.67      9.32 o
   4   9 -18       36.95       67.62     19.90 o
   0   1 -17     4811.17     4921.07     47.01 o
   1   1 -17     3190.54     3016.79     31.07 o
  -1   2 -17      831.30      809.24     10.42 o
   0   2 -17      204.64      207.68      4.95 o
   1   2 -17      515.81      608.56     22.31 o
   2   2 -17       57.11       62.01      3.00 o
  -2   3 -17     1006.07      996.35     14.79 o
  -1   3 -17     1009.96     1029.99     15.75 o
   0   3 -17     1079.61     1251.12     16.12 o
   1   3 -17     1327.83     1296.58     20.04 o
   2   3 -17      360.94      370.54      9.44 o
   3   3 -17       22.68       27.94      2.96 o
  -3   4 -17      111.16      115.91      7.04 o
  -2   4 -17       80.03       88.42      6.12 o
  -1   4 -17      130.97      144.21      7.79 o
   0   4 -17       16.38       13.34      4.18 o
   1   4 -17       38.72       44.58      4.91 o
   2   4 -17      602.42      549.53     14.98 o
   3   4 -17      295.18      299.63     11.99 o
   4   4 -17      309.34      332.33     10.75 o
  -4   5 -17      222.01      223.75     13.83 o
  -3   5 -17       97.23       82.36      7.06 o
  -2   5 -17      446.02      430.68     10.76 o
  -1   5 -17      691.89      699.29     17.66 o
   0   5 -17      545.22      577.61     15.61 o
   1   5 -17       20.82       17.78      4.30 o
   2   5 -17      135.74      127.21      8.72 o
   3   5 -17       97.15      100.36      8.55 o
   4   5 -17      184.16      166.40     15.07 o
   5   5 -17        0.87        6.87      4.35 o
  -5   6 -17      150.32      151.10     12.08 o
  -4   6 -17       36.22       31.88      5.71 o
  -3   6 -17      422.06      423.46     13.54 o
  -2   6 -17       52.10       59.47      6.35 o
  -1   6 -17      617.00      583.59     15.11 o
   0   6 -17      258.37      283.01     12.00 o
   1   6 -17       23.53       36.22      6.11 o
   2   6 -17      345.22      390.01     14.36 o
   3   6 -17        1.72        6.44      5.01 o
   4   6 -17       53.19       72.73     10.65 o
   5   6 -17      132.59      135.48     14.67 o
   6   6 -17        2.60        8.61      7.35 o
  -6   7 -17       79.85       66.93     15.73 o
  -5   7 -17       58.11       42.03     14.62 o
  -4   7 -17       55.02       51.71     10.16 o
  -3   7 -17      278.44      250.65     13.01 o
  -2   7 -17       38.27       28.73      5.59 o
  -1   7 -17       53.42       70.07      7.27 o
   0   7 -17      158.42      156.98     13.91 o
   1   7 -17       33.59       34.89      8.39 o
   2   7 -17      197.27      197.73     15.90 o
   3   7 -17       12.88       24.90      8.25 o
   4   7 -17       11.18       16.29     11.75 o
   5   7 -17       34.09       19.87     12.48 o
   6   7 -17       37.14       44.27     11.39 o
   7   7 -17        0.02       18.38     10.27 o
  -5   8 -17       11.71       19.13     10.48 o
  -4   8 -17       21.65       12.06     10.80 o
  -3   8 -17       87.53       87.85     18.94 o
  -2   8 -17      179.96      215.30     41.51 o
  -1   8 -17       79.96       87.69     12.51 o
   0   8 -17      139.28      183.95     16.22 o
   1   8 -17       96.34      101.13     24.34 o
   2   8 -17       11.78       11.25     13.02 o
   3   8 -17        4.52       14.14      8.51 o
   4   8 -17       46.29       50.20     11.62 o
   5   8 -17       25.15       30.79     10.93 o
  -4   9 -17       24.50       57.08     19.13 o
  -3   9 -17       15.53       31.33     15.60 o
  -2   9 -17        4.67       -5.53     11.44 o
  -1   9 -17       23.21       31.07     24.85 o
   0   9 -17      104.83      110.21     15.33 o
   1   9 -17       28.66       28.55     12.10 o
   2   9 -17       26.77       48.72     21.63 o
   3   9 -17        9.47       20.81      9.77 o
   4   9 -17       33.37       29.77     11.47 o
   0   0 -16    35662.80    37402.81    730.30 o
   0   1 -16     1461.55     1468.45     16.50 o
   1   1 -16      442.21      442.90      8.11 o
  -1   2 -16       48.41       68.32      2.85 o
   0   2 -16      242.24      247.18      5.37 o
   1   2 -16     3434.22     3543.03     35.78 o
   2   2 -16      610.06      559.30      8.41 o
  -2   3 -16      776.61      799.76     12.70 o
  -1   3 -16     4015.27     3987.08     41.80 o
   0   3 -16     1210.16     1243.33     36.48 o
   1   3 -16      843.05      909.04     15.71 o
   2   3 -16      262.76      272.68     11.80 o
   3   3 -16     1527.78     1528.79     20.10 o
  -3   4 -16      308.60      289.87      8.00 o
  -2   4 -16       50.54       58.90      4.22 o
  -1   4 -16      998.71      978.82     15.67 o
   0   4 -16      196.36      219.30      7.54 o
   1   4 -16      419.57      412.78     12.15 o
   2   4 -16      354.43      350.35     12.88 o
   3   4 -16      910.93      936.11     21.15 o
   4   4 -16      258.96      229.98      9.10 o
  -4   5 -16       30.41       24.88      4.89 o
  -3   5 -16      226.48      225.66      9.27 o
  -2   5 -16       29.48       34.81      4.15 o
  -1   5 -16      231.13      241.82      8.06 o
   0   5 -16       39.21       46.05      6.23 o
   1   5 -16      535.33      565.36     15.60 o
   2   5 -16     1223.51     1186.63     34.67 o
   3   5 -16       36.57       39.88      6.00 o
   4   5 -16      240.74      220.84     11.63 o
   5   5 -16       40.64       27.86      5.28 o
  -5   6 -16       68.45       78.03      9.28 o
  -4   6 -16      696.86      704.25     23.61 o
  -3   6 -16       10.60       16.68      4.68 o
  -2   6 -16      388.57      371.17     11.99 o
  -1   6 -16       56.05       58.06      6.23 o
   0   6 -16      555.84      545.62     16.58 o
   1   6 -16      142.48      153.48     13.71 o
   2   6 -16      957.96      900.37     22.48 o
   3   6 -16       47.57       51.46     11.20 o
   4   6 -16      154.07      160.25     34.24 o
   5   6 -16       71.01       72.02     11.47 o
   6   6 -16       18.29       22.22      8.62 o
  -6   7 -16       61.18       82.90     15.26 o
  -5   7 -16       64.55       42.80     10.58 o
  -4   7 -16       57.89       53.98      8.35 o
  -3   7 -16        7.16       15.38      6.76 o
  -2   7 -16       19.49       32.02      5.67 o
  -1   7 -16      192.00      201.21     10.69 o
   0   7 -16       20.89        1.07      9.65 o
   1   7 -16      136.45      136.61     24.57 o
   2   7 -16      331.45      328.57     18.29 o
   3   7 -16       92.96       99.27     17.96 o
   4   7 -16       75.61       67.39     11.41 o
   5   7 -16       51.52       45.96     11.10 o
   6   7 -16       46.60       30.86     12.26 o
   7   7 -16       99.29       74.35     13.81 o
  -5   8 -16       45.99       56.50     11.91 o
  -4   8 -16        6.96       19.69     11.92 o
  -3   8 -16       17.32       23.83     14.63 o
  -2   8 -16      247.70      300.66     21.88 o
  -1   8 -16       10.22       -0.68     14.15 o
   0   8 -16       49.32       54.40     14.63 o
   1   8 -16       39.90       31.72      9.15 o
   2   8 -16       38.39       43.34      9.83 o
   3   8 -16       21.30       16.22      8.92 o
   4   8 -16      118.60      129.00     39.09 o
   5   8 -16       43.16       46.69     12.06 o
  -4   9 -16       14.66        4.18     13.27 o
  -3   9 -16        9.49        9.28     12.34 o
  -2   9 -16       31.49       24.07     10.39 o
  -1   9 -16        7.95        4.37      9.04 o
   0   9 -16       52.28       51.13     11.48 o
   1   9 -16        3.91       17.20      8.75 o
   2   9 -16       23.46       13.80      8.71 o
   3   9 -16       42.99       60.33     13.00 o
   4   9 -16       13.63       15.20     10.71 o
   0   1 -15     1713.69     1741.76     18.84 o
   1   1 -15     8581.36     9037.84     82.86 o
  -1   2 -15      388.78      339.99      5.93 o
   0   2 -15      994.04     1117.72     13.95 o
   1   2 -15       30.59       45.21      4.96 o
   2   2 -15      161.18      119.29      4.21 o
  -2   3 -15      238.43      239.75      8.77 o
  -1   3 -15      972.87      994.03     14.45 o
   0   3 -15      295.25      289.85     13.04 o
   1   3 -15     3626.43     3758.97     44.59 o
   2   3 -15      129.63      125.32      4.99 o
   3   3 -15      235.20      217.26      7.01 o
  -3   4 -15       38.82       39.63      3.85 o
  -2   4 -15      435.69      460.09     11.24 o
  -1   4 -15      396.67      408.71      9.29 o
   0   4 -15      316.24      307.60      8.01 o
   1   4 -15      313.17      368.86     11.24 o
   2   4 -15      133.13      157.92      8.09 o
   3   4 -15      606.63      570.32     15.88 o
   4   4 -15       61.94       57.76      5.71 o
  -4   5 -15        7.83       10.75      4.33 o
  -3   5 -15      290.16      278.14     10.12 o
  -2   5 -15      327.14      307.07      8.90 o
  -1   5 -15      368.75      335.01      9.28 o
   0   5 -15      207.81      169.48      8.52 o
   1   5 -15       39.80       64.38      8.16 o
   2   5 -15      245.95      253.30     10.63 o
   3   5 -15       80.29       81.00     11.29 o
   4   5 -15      338.26      326.46     13.39 o
   5   5 -15      115.23       97.72      8.06 o
  -5   6 -15      312.31      300.39     14.81 o
  -4   6 -15      102.79      127.58      9.08 o
  -3   6 -15      700.72      707.49     17.65 o
  -2   6 -15      623.25      632.16     15.75 o
  -1   6 -15      920.43      867.80     18.63 o
   0   6 -15      151.58      156.45      9.93 o
   1   6 -15      588.75      593.82     22.84 o
   2   6 -15     1007.20     1051.79     24.36 o
   3   6 -15      484.39      465.02     16.09 o
   4   6 -15       16.51       17.28      9.54 o
   5   6 -15       54.45       44.10      9.56 o
   6   6 -15        9.65        6.77     10.00 o
  -6   7 -15       62.19       77.32     13.42 o
  -5   7 -15       19.27       23.49      8.73 o
  -4   7 -15       21.79       18.33      6.39 o
  -3   7 -15       15.35       12.46      5.71 o
  -2   7 -15      497.57      480.43     15.40 o
  -1   7 -15       36.42       54.26      6.59 o
   0   7 -15       27.54       21.07     13.09 o
   1   7 -15        7.96       10.81      6.89 o
   2   7 -15      218.19      251.68     16.09 o
   3   7 -15      128.31      118.80     13.63 o
   4   7 -15       56.89       59.03     16.96 o
   5   7 -15       18.58        7.01     10.39 o
   6   7 -15       18.39       21.95      9.31 o
   7   7 -15       10.76        8.56     13.23 o
  -5   8 -15        6.66       12.29     11.72 o
  -4   8 -15       76.85       91.83     19.67 o
  -3   8 -15      124.08      152.82     15.79 o
  -2   8 -15        6.39       24.20      6.73 o
  -1   8 -15       11.70        8.51     12.64 o
   0   8 -15      240.47      240.63     17.91 o
   1   8 -15       12.87        6.85      7.36 o
   2   8 -15       55.90       58.40     10.52 o
   3   8 -15       16.37       15.00      8.61 o
   4   8 -15        0.91       -5.40      6.97 o
   5   8 -15        3.39        8.96      9.10 o
  -4   9 -15       83.50       91.63     22.08 o
  -3   9 -15        9.09        1.04     11.81 o
  -2   9 -15        6.50       23.32     13.76 o
  -1   9 -15       31.59       38.94     10.79 o
   0   9 -15       21.16       40.47     10.64 o
   1   9 -15       68.66       64.72     19.39 o
   2   9 -15       55.67       55.46     11.29 o
   3   9 -15       62.60       67.69     12.97 o
   4   9 -15       28.68       31.61     11.21 o
   0   1 -14     3752.15     3668.68     35.40 o
   1   1 -14     5456.77     5324.95     50.50 o
  -1   2 -14     2179.26     2262.39     22.27 o
   0   2 -14     1008.38     1055.06     14.36 o
   1   2 -14     3576.69     3507.79     35.11 o
   2   2 -14      329.75      318.60      7.50 o
  -2   3 -14      387.71      423.84      8.62 o
  -1   3 -14      479.41      481.58      9.12 o
   0   3 -14      807.76      818.74     12.69 o
   1   3 -14      408.09      418.48      9.74 o
   2   3 -14     1744.51     1978.33     25.53 o
   3   3 -14      391.41      391.72      9.36 o
  -3   4 -14       35.22       41.77      3.89 o
  -2   4 -14      104.75      100.32      5.11 o
  -1   4 -14      913.16      843.91     14.10 o
   0   4 -14      992.70      994.87     15.63 o
   1   4 -14      420.86      415.76     12.01 o
   2   4 -14      293.67      276.97     10.21 o
   3   4 -14      339.70      361.37     12.25 o
   4   4 -14      462.88      469.55     12.78 o
  -4   5 -14       61.96       63.08      6.42 o
  -3   5 -14      596.92      563.62     12.44 o
  -2   5 -14       65.02       70.63      5.25 o
  -1   5 -14      174.20      179.11      7.64 o
   0   5 -14      117.41      117.97      7.80 o
   1   5 -14      459.66      408.29     13.08 o
   2   5 -14       29.11       43.67      5.76 o
   3   5 -14      109.83      127.62     12.32 o
   4   5 -14      233.21      264.25     11.93 o
   5   5 -14       69.14       72.88      7.27 o
  -5   6 -14       67.65       79.93      7.99 o
  -4   6 -14       37.41       35.64      6.08 o
  -3   6 -14      914.70      900.55     22.96 o
  -2   6 -14      704.83      692.77     17.43 o
  -1   6 -14       71.69       88.01      8.07 o
   0   6 -14      257.55      231.70     21.73 o
   1   6 -14      294.62      296.90     12.18 o
   2   6 -14       23.66       40.63      6.15 o
   3   6 -14       43.98       61.17      9.79 o
   4   6 -14      160.46      169.59     14.94 o
   5   6 -14       56.68       60.80     10.39 o
   6   6 -14       84.40      110.00     25.66 o
  -6   7 -14        2.58        0.38      8.12 o
  -5   7 -14        9.47       10.06      6.13 o
  -4   7 -14       52.44       48.10      8.00 o
  -3   7 -14       13.87       17.44      5.95 o
  -2   7 -14        1.29       11.40      4.62 o
  -1   7 -14      263.57      229.71     10.48 o
   0   7 -14      545.58      489.57     31.71 o
   1   7 -14      366.95      343.70     18.54 o
   2   7 -14       37.62       37.26     11.95 o
   3   7 -14      181.98      189.75     16.11 o
   4   7 -14       10.32        3.92      6.90 o
   5   7 -14        9.07        8.83      7.97 o
   6   7 -14       12.97       14.58      8.93 o
   7   7 -14        2.68        6.72     11.26 o
  -6   8 -14        0.02       -8.29      8.29 o
  -5   8 -14       43.57       42.00     15.04 o
  -4   8 -14       81.50       94.11     35.00 o
  -3   8 -14        1.69       18.56     13.52 o
  -2   8 -14       26.36       28.28      6.84 o
  -1   8 -14       62.52       60.90     14.74 o
   0   8 -14       18.43       29.58      8.84 o
   1   8 -14       60.81       60.86     11.15 o
   2   8 -14       34.77       37.11     10.48 o
   3   8 -14        5.53        5.75      7.12 o
   4   8 -14        0.93       -8.10     10.43 o
   5   8 -14      108.54      116.13     16.15 o
   6   8 -14       19.94       22.87     17.42 o
  -4   9 -14       21.09       14.89     14.33 o
  -3   9 -14        0.01        4.08      8.24 o
  -2   9 -14       32.53       43.90     12.31 o
  -1   9 -14       13.34       21.89      9.19 o
   0   9 -14       24.35       18.84      9.17 o
   1   9 -14        7.00       24.25      9.67 o
   2   9 -14       39.12       82.94     13.24 o
   3   9 -14        1.39       -2.52      7.35 o
   4   9 -14       40.50       30.79     11.31 o
   0  10 -14       46.08       41.57     21.84 o
   0   1 -13     3284.28     3305.92     32.25 o
   1   1 -13       77.94       65.47      2.66 o
  -1   2 -13     1356.77     1315.35     14.41 o
   0   2 -13      231.88      233.49      4.51 o
   1   2 -13     1127.02     1194.13     14.47 o
   2   2 -13     5313.33     5533.43     59.78 o
  -2   3 -13      133.10      142.30      5.01 o
  -1   3 -13     2687.13     2796.78     30.85 o
   0   3 -13      262.68      218.31      5.99 o
   1   3 -13     1077.29     1074.39     17.26 o
   2   3 -13      760.24      771.06     12.50 o
   3   3 -13      532.42      522.50     11.00 o
  -3   4 -13      179.25      199.89      6.63 o
  -2   4 -13      474.26      463.09      9.91 o
  -1   4 -13      172.82      144.93      7.35 o
   0   4 -13     1377.64     1338.58     18.99 o
   1   4 -13      429.10      389.21     11.57 o
   2   4 -13      640.54      641.53     15.81 o
   3   4 -13       37.73       41.76      5.30 o
   4   4 -13     1560.43     1491.00     29.38 o
  -4   5 -13      111.62      136.64      8.58 o
  -3   5 -13      114.59      135.58      8.06 o
  -2   5 -13      179.37      172.66      6.87 o
  -1   5 -13      718.98      679.11     16.62 o
   0   5 -13     1074.13     1066.41     23.03 o
   1   5 -13      456.24      468.19     14.05 o
   2   5 -13      203.05      192.44      9.28 o
   3   5 -13       81.49       85.61      7.74 o
   4   5 -13      151.23      173.47     19.24 o
   5   5 -13      212.03      205.35     10.09 o
  -5   6 -13      100.42       92.11      8.58 o
  -4   6 -13       42.30       37.60      6.79 o
  -3   6 -13      504.80      507.07     19.87 o
  -2   6 -13       81.22       73.83      6.58 o
  -1   6 -13      429.36      423.37     12.53 o
   0   6 -13      104.10      113.58      9.99 o
   1   6 -13      306.86      338.00     12.89 o
   2   6 -13      548.36      552.01     25.02 o
   3   6 -13       97.10       83.93     10.93 o
   4   6 -13        4.89       10.86      6.59 o
   5   6 -13       16.67       20.24      7.68 o
   6   6 -13       23.69       21.89     10.89 o
  -6   7 -13       21.63       16.17      9.32 o
  -5   7 -13      130.63      126.95     11.95 o
  -4   7 -13      100.57       97.47     10.17 o
  -3   7 -13       22.86       38.16      7.15 o
  -2   7 -13       26.45       34.74      5.68 o
  -1   7 -13      204.93      230.11     12.53 o
   0   7 -13       22.51       29.82     13.75 o
   1   7 -13      538.62      577.03     23.52 o
   2   7 -13      268.28      288.02     17.12 o
   3   7 -13      141.05      158.48     15.13 o
   4   7 -13       71.03       64.04     11.52 o
   5   7 -13        4.16       16.37      8.01 o
   6   7 -13       72.05       84.49     13.53 o
   7   7 -13       25.62       38.10     21.39 o
  -6   8 -13       10.64        7.99     13.35 o
  -5   8 -13       16.88       27.69     13.91 o
  -4   8 -13       17.63        8.41      7.86 o
  -3   8 -13       68.81       87.09     16.55 o
  -2   8 -13      144.98      145.11     14.58 o
  -1   8 -13       62.69       69.67      9.46 o
   0   8 -13       16.04       12.71      7.40 o
   1   8 -13      146.60      136.90     16.59 o
   2   8 -13       15.21       23.89      8.65 o
   3   8 -13       18.71        7.08      7.43 o
   4   8 -13       89.34       81.24     15.04 o
   5   8 -13       34.92       34.13     10.63 o
   6   8 -13        4.10        3.28      8.50 o
  -4   9 -13       14.05       18.82     14.31 o
  -3   9 -13       17.11       14.81     10.88 o
  -2   9 -13       17.36       15.77      9.68 o
  -1   9 -13       19.52       44.08     10.89 o
   0   9 -13        9.33       22.83      9.45 o
   1   9 -13       25.79       24.23     15.15 o
   2   9 -13       58.49       51.51     11.64 o
   3   9 -13       35.76       29.78     19.58 o
   4   9 -13       93.37      106.06     16.08 o
  -1  10 -13       11.37       18.54     10.94 o
   0  10 -13       47.01       54.05     18.63 o
   1  10 -13       10.61       30.44     11.66 o
   0   0 -12    18439.62    19288.21    379.56 o
   0   1 -12     2045.18     2011.45     20.78 o
   1   1 -12     1576.91     1513.15     16.78 o
  -1   2 -12     7165.94     7319.49     62.18 o
   0   2 -12      810.97      843.67     10.10 o
   1   2 -12      471.47      393.11      8.26 o
   2   2 -12      358.08      390.41      9.51 o
  -2   3 -12     1581.64     1391.02     18.17 o
  -1   3 -12     1201.38     1264.26     16.88 o
   0   3 -12      845.60      885.78     13.13 o
   1   3 -12     4518.79     4635.87     60.40 o
   2   3 -12      549.25      556.79     14.42 o
   3   3 -12      345.52      341.73     12.62 o
  -3   4 -12      707.13      704.07     12.86 o
  -2   4 -12      460.33      402.85      9.19 o
  -1   4 -12      334.78      366.67     10.55 o
   0   4 -12      669.78      693.82     13.68 o
   1   4 -12      914.81      812.20     17.56 o
   2   4 -12      636.53      562.00     14.53 o
   3   4 -12      874.03      821.68     19.19 o
   4   4 -12      261.62      254.94     11.26 o
  -4   5 -12       43.74       34.42      5.26 o
  -3   5 -12        9.54       12.12      3.32 o
  -2   5 -12       16.12       19.63      4.91 o
  -1   5 -12      882.14      868.50     22.66 o
   0   5 -12      265.72      264.01     14.92 o
   1   5 -12      497.30      546.77     15.15 o
   2   5 -12      291.96      284.28     14.24 o
   3   5 -12      510.59      474.44     17.89 o
   4   5 -12      120.53      131.79      9.52 o
   5   5 -12       29.66       25.98      5.12 o
  -5   6 -12       35.30       49.05      8.01 o
  -4   6 -12      321.34      294.83     13.57 o
  -3   6 -12       45.55       59.61     10.51 o
  -2   6 -12       75.61       81.47      6.98 o
  -1   6 -12      425.31      413.13     12.36 o
   0   6 -12      492.55      492.80     15.36 o
   1   6 -12        4.83        8.24      4.38 o
   2   6 -12      263.22      262.65     13.51 o
   3   6 -12      159.05      197.71     14.92 o
   4   6 -12      377.01      362.25     28.63 o
   5   6 -12      165.30      156.68     15.19 o
   6   6 -12      103.72      135.20     12.16 o
  -6   7 -12        2.11        1.92      7.37 o
  -5   7 -12       64.04       57.76     12.18 o
  -4   7 -12        3.41        6.45      5.31 o
  -3   7 -12       54.64       47.90      7.64 o
  -2   7 -12      276.93      253.68     11.03 o
  -1   7 -12      257.02      232.77     12.65 o
   0   7 -12      133.77      162.60     14.06 o
   1   7 -12      166.76      230.25     31.78 o
   2   7 -12       91.94      110.26     12.85 o
   3   7 -12        8.93        8.75      7.01 o
   4   7 -12        3.68        4.33      9.75 o
   5   7 -12       17.28       17.90      8.40 o
   6   7 -12       35.29       40.36     10.73 o
   7   7 -12        5.21       13.29      9.45 o
  -6   8 -12       13.27       13.07     13.88 o
  -5   8 -12       20.19       30.28     10.19 o
  -4   8 -12       20.92       29.78      9.43 o
  -3   8 -12       53.54       61.46     11.33 o
  -2   8 -12      239.01      286.40     15.92 o
  -1   8 -12       62.39       72.02      9.38 o
   0   8 -12       94.88       65.28     17.52 o
   1   8 -12       44.92       54.19     16.64 o
   2   8 -12       18.27        5.70      7.04 o
   3   8 -12      154.67      145.10     16.00 o
   4   8 -12       67.43       76.45     21.32 o
   5   8 -12       21.28       21.83     28.39 o
   6   8 -12       10.84       21.10     10.09 o
  -4   9 -12       20.05       34.66     19.65 o
  -3   9 -12       20.69       17.68      9.60 o
  -2   9 -12       48.45       46.49      9.26 o
  -1   9 -12       29.81       34.97     12.58 o
   0   9 -12       63.07      107.35     29.04 o
   1   9 -12        5.59        9.06      8.38 o
   2   9 -12       14.69       25.50      9.99 o
   3   9 -12       15.84       35.02     13.11 o
   4   9 -12       25.55       33.15     11.30 o
  -1  10 -12       42.19       44.43     19.12 o
   0  10 -12       44.66       36.36     15.16 o
   1  10 -12       29.26       38.25     13.73 o
   0   1 -11     6377.37     6872.45     62.70 o
   1   1 -11     1004.96      992.55     11.93 o
  -1   2 -11      329.04      280.44      5.79 o
   0   2 -11      272.66      290.30      4.92 o
   1   2 -11      259.50      235.97      6.08 o
   2   2 -11     2429.93     2342.97     33.91 o
  -2   3 -11       87.51       87.83      4.14 o
  -1   3 -11     1183.77     1312.05     17.12 o
   0   3 -11      117.36      103.02      8.63 o
   1   3 -11      164.67      182.69      7.80 o
   2   3 -11      324.95      327.37      7.28 o
   3   3 -11      815.11      795.36     14.08 o
  -3   4 -11      496.04      487.46     11.98 o
  -2   4 -11      196.51      214.66      6.67 o
  -1   4 -11      506.39      491.10     11.04 o
   0   4 -11      189.90      158.64      6.42 o
   1   4 -11      232.46      241.57     11.66 o
   2   4 -11      902.69      817.16     22.14 o
   3   4 -11       79.37       75.55      6.57 o
   4   4 -11      159.51      143.37      9.12 o
  -4   5 -11      785.29      779.35     17.89 o
  -3   5 -11      520.80      499.31     11.50 o
  -2   5 -11     1973.02     1917.62     25.86 o
  -1   5 -11      308.72      329.38     10.17 o
   0   5 -11       11.03       23.22      4.65 o
   1   5 -11      466.31      413.00     12.92 o
   2   5 -11      509.08      510.15     14.63 o
   3   5 -11       75.77       69.53      7.02 o
   4   5 -11      821.03      851.02     21.41 o
   5   5 -11       78.07      101.23     13.05 o
  -5   6 -11       35.30       29.87      6.79 o
  -4   6 -11       90.25       91.98      9.34 o
  -3   6 -11      415.33      409.90     12.62 o
  -2   6 -11      539.98      497.08     14.89 o
  -1   6 -11      118.39      123.37      7.80 o
   0   6 -11     1415.00     1311.23     26.85 o
   1   6 -11      360.60      368.09     21.66 o
   2   6 -11       62.18       65.81      9.96 o
   3   6 -11      225.74      224.45     16.09 o
   4   6 -11       25.74       24.88      7.44 o
   5   6 -11       22.46       14.41      7.69 o
   6   6 -11       91.83       82.72     10.21 o
  -6   7 -11       47.28       46.28     11.57 o
  -5   7 -11       27.73       21.94      7.17 o
  -4   7 -11       45.24       66.62      8.64 o
  -3   7 -11      268.48      239.00     13.44 o
  -2   7 -11      125.80      138.14      9.16 o
  -1   7 -11      478.35      499.96     17.77 o
   0   7 -11      140.63      161.43     25.29 o
   1   7 -11      262.82      297.66     16.92 o
   2   7 -11       64.01       83.03     18.19 o
   3   7 -11      318.18      311.32     25.46 o
   4   7 -11       65.28       90.40     12.46 o
   5   7 -11       22.84       36.70     12.20 o
   6   7 -11       21.50       22.22      7.67 o
   7   7 -11       16.69       15.47      9.76 o
  -6   8 -11       73.83       57.01     18.21 o
  -5   8 -11       32.31       24.37     14.83 o
  -4   8 -11       66.82       54.95     11.19 o
  -3   8 -11       34.05       39.01      9.68 o
  -2   8 -11       22.69       17.73      6.68 o
  -1   8 -11       76.18       88.17     18.81 o
   0   8 -11      152.30      173.23     16.02 o
   1   8 -11       42.09       42.02      9.52 o
   2   8 -11       79.63       60.09     11.19 o
   3   8 -11       41.69       30.07      9.20 o
   4   8 -11       20.08       39.03     10.57 o
   5   8 -11       41.10       17.75     16.68 o
   6   8 -11       63.53       51.04     12.66 o
  -4   9 -11       42.42       39.65     11.40 o
  -3   9 -11        9.30        1.78      8.73 o
  -2   9 -11        3.59       10.12      7.25 o
  -1   9 -11       65.88       76.28     12.72 o
   0   9 -11       10.45       16.45      8.70 o
   1   9 -11       74.21      129.04     16.18 o
   2   9 -11       57.50       50.25     13.00 o
   3   9 -11       48.83       59.81     12.56 o
   4   9 -11        1.42        3.24      8.89 o
  -1  10 -11        5.44       14.71      9.97 o
   0  10 -11       14.27       34.02     11.28 o
   1  10 -11       28.39       35.08     12.35 o
   0   1 -10     7620.25     7508.83     68.18 o
   1   1 -10     3340.41     3263.25     31.69 o
  -1   2 -10     2363.47     2409.54     25.63 o
   0   2 -10     6213.36     6126.82     57.77 o
   1   2 -10     2078.00     2150.81     26.58 o
   2   2 -10     1602.47     1606.24     21.97 o
  -2   3 -10      490.96      511.72      9.45 o
  -1   3 -10     3193.43     3414.28     35.74 o
   0   3 -10     2903.95     3064.27     32.80 o
   1   3 -10     5595.26     5732.24     72.75 o
   2   3 -10     4212.35     4128.15     46.24 o
   3   3 -10       48.82       45.11      5.18 o
  -3   4 -10      339.31      330.35      8.46 o
  -2   4 -10       71.67       55.69      4.06 o
  -1   4 -10      961.10     1003.37     15.40 o
   0   4 -10      109.36      106.23      5.65 o
   1   4 -10      792.95      833.11     17.62 o
   2   4 -10       40.78       37.72      4.58 o
   3   4 -10       85.73       90.75      7.32 o
   4   4 -10      736.12      731.78     18.64 o
  -4   5 -10      616.90      620.07     26.60 o
  -3   5 -10      617.83      611.62     12.81 o
  -2   5 -10       89.01       99.12      6.41 o
  -1   5 -10       61.48       88.38      7.01 o
   0   5 -10      527.97      544.78     16.59 o
   1   5 -10      704.22      675.52     16.81 o
   2   5 -10      383.17      379.68     12.59 o
   3   5 -10       54.14       65.68      6.91 o
   4   5 -10      738.13      698.85     19.23 o
   5   5 -10       29.01       33.16      8.09 o
  -5   6 -10      162.94      147.24     11.65 o
  -4   6 -10       98.46      102.76      9.70 o
  -3   6 -10      652.72      675.90     16.37 o
  -2   6 -10     1419.13     1442.81     24.91 o
  -1   6 -10       10.75       26.19      4.52 o
   0   6 -10     2243.32     2164.29     37.23 o
   1   6 -10     1255.59     1244.73     25.89 o
   2   6 -10       81.76       84.80     10.61 o
   3   6 -10      615.46      624.62     32.38 o
   4   6 -10      378.64      333.24     17.97 o
   5   6 -10       25.16       35.37      9.04 o
   6   6 -10       65.43       77.20     10.02 o
  -6   7 -10       10.60        8.10      6.30 o
  -5   7 -10       18.42       29.30      7.83 o
  -4   7 -10      117.66      124.89     11.03 o
  -3   7 -10       92.19       93.95      9.64 o
  -2   7 -10       81.08       78.37      8.83 o
  -1   7 -10       61.00       75.60      8.65 o
   0   7 -10      244.74      244.38     16.61 o
   1   7 -10       68.24       69.81     11.91 o
   2   7 -10      367.63      391.26     26.24 o
   3   7 -10      153.52      188.07     16.07 o
   4   7 -10       30.49       39.75      9.37 o
   5   7 -10      116.08      111.71     14.26 o
   6   7 -10        0.48        0.95      6.49 o
   7   7 -10        4.51        1.19      8.58 o
  -6   8 -10        1.98       16.77     15.62 o
  -5   8 -10       87.88      100.96     20.52 o
  -4   8 -10       91.52       99.66     13.91 o
  -3   8 -10       12.93       36.16     15.13 o
  -2   8 -10       14.79       14.48      6.33 o
  -1   8 -10       17.92       18.14      6.51 o
   0   8 -10       29.21       29.14      8.37 o
   1   8 -10        5.63        5.94      6.77 o
   2   8 -10       74.50       70.03     11.83 o
   3   8 -10       16.66       17.23      8.12 o
   4   8 -10       73.61       74.79     12.58 o
   5   8 -10       79.42       47.42     16.03 o
   6   8 -10       50.79       31.83     11.47 o
  -4   9 -10       23.65       25.54     12.88 o
  -3   9 -10        1.77        7.94      8.39 o
  -2   9 -10       34.38       39.30      8.51 o
  -1   9 -10       28.66       24.24      9.19 o
   0   9 -10       15.34        5.65      7.90 o
   1   9 -10       27.95       41.00     10.98 o
   2   9 -10       13.37       17.43      8.92 o
   3   9 -10       18.38       19.86      9.37 o
   4   9 -10       46.44       37.76     11.33 o
  -1  10 -10        0.96       -1.82      9.02 o
   0  10 -10       31.26       46.20     12.17 o
   1  10 -10       33.12       26.35     12.30 o
   0   1  -9     5171.99     5565.22     46.86 o
   1   1  -9    18818.49    19025.99    187.01 o
  -1   2  -9      204.47      197.38      4.65 o
   0   2  -9      611.06      732.88     10.34 o
   1   2  -9      502.24      488.08     10.39 o
   2   2  -9      225.33      192.94      5.41 o
  -2   3  -9     3673.43     3609.73     37.91 o
  -1   3  -9      307.70      288.10      7.52 o
   0   3  -9     2001.79     2076.22     23.88 o
   1   3  -9       75.95       93.93      9.73 o
   2   3  -9      724.63      688.50     11.44 o
   3   3  -9      426.23      411.31      9.52 o
  -3   4  -9      962.92      861.57     14.49 o
  -2   4  -9      619.66      584.25     11.13 o
  -1   4  -9      219.59      191.45      6.18 o
   0   4  -9     1073.73     1266.25     19.57 o
   1   4  -9     1191.44     1133.94     21.26 o
   2   4  -9      628.33      643.70     15.33 o
   3   4  -9      941.70      865.19     19.48 o
   4   4  -9      216.26      245.06     11.65 o
  -4   5  -9      100.81      126.68      8.08 o
  -3   5  -9      196.24      213.37      7.61 o
  -2   5  -9      407.15      392.27     10.95 o
  -1   5  -9      814.27      837.47     16.46 o
   0   5  -9      363.54      354.76     10.22 o
   1   5  -9      111.80      122.04      7.48 o
   2   5  -9      203.80      212.37     15.14 o
   3   5  -9      192.63      197.72     10.12 o
   4   5  -9      231.94      253.59     11.50 o
   5   5  -9      527.85      504.70     16.55 o
  -5   6  -9       78.98      102.69     10.16 o
  -4   6  -9      279.56      246.72     13.14 o
  -3   6  -9       47.94       61.76      6.28 o
  -2   6  -9       23.09       40.15      5.31 o
  -1   6  -9     1001.94      955.73     28.18 o
   0   6  -9      896.92      866.92     20.62 o
   1   6  -9      344.35      322.19     17.65 o
   2   6  -9       38.08       30.89      7.28 o
   3   6  -9       57.40       58.60     13.06 o
   4   6  -9       66.59       89.05     11.31 o
   5   6  -9      156.68      180.34     15.70 o
   6   6  -9        4.37        3.20      5.52 o
  -6   7  -9       16.10       13.82      6.47 o
  -5   7  -9        5.14        6.98      5.89 o
  -4   7  -9      227.60      216.56     13.52 o
  -3   7  -9      480.20      451.52     16.78 o
  -2   7  -9      281.72      299.74     13.70 o
  -1   7  -9       15.65       20.45      7.45 o
   0   7  -9       46.30       38.24      8.63 o
   1   7  -9      179.84      179.18     14.90 o
   2   7  -9      127.97      144.09     14.09 o
   3   7  -9       92.00       98.56     15.49 o
   4   7  -9       93.76      100.05     13.19 o
   5   7  -9        3.02       -3.44      6.12 o
   6   7  -9       89.91      115.31     12.31 o
   7   7  -9       11.33       14.07      8.24 o
  -6   8  -9       24.02       30.85     10.80 o
  -5   8  -9        0.48       19.98      8.82 o
  -4   8  -9       22.01       29.36      9.20 o
  -3   8  -9       29.13       25.88      9.06 o
  -2   8  -9       14.57       13.61      6.16 o
  -1   8  -9      140.12      166.31     12.72 o
   0   8  -9       21.48       40.62      9.52 o
   1   8  -9      134.86      133.79     14.94 o
   2   8  -9       70.54       86.76     12.72 o
   3   8  -9       41.46       41.54     10.37 o
   4   8  -9        8.23       13.66      8.35 o
   5   8  -9        7.19       22.01      9.78 o
   6   8  -9        2.45        0.14      9.30 o
  -4   9  -9        9.35       16.07      9.60 o
  -3   9  -9        5.55       12.70      9.33 o
  -2   9  -9       58.10       74.11     10.38 o
  -1   9  -9       43.27       59.19     11.71 o
   0   9  -9       48.47       28.03      9.57 o
   1   9  -9       43.48       43.24     10.76 o
   2   9  -9       95.22      127.14     16.28 o
   3   9  -9       65.99       82.35     19.34 o
   4   9  -9       77.20      110.59     16.04 o
  -1  10  -9       33.44       21.80     10.47 o
   0  10  -9       18.20       15.41     10.03 o
   1  10  -9       11.45       26.19     11.32 o
   0   0  -8    43037.85    50450.84    989.15 o
   0   1  -8    20541.77    21424.41    252.01 o
   1   1  -8    16840.08    17003.99    152.72 o
  -1   2  -8     1516.70     1566.35     17.68 o
   0   2  -8     5685.62     6309.46     59.14 o
   1   2  -8     1699.30     1822.01     26.27 o
   2   2  -8      367.48      425.96      8.21 o
  -2   3  -8      456.05      469.49      8.96 o
  -1   3  -8     7259.28     7331.48     69.82 o
   0   3  -8     5661.94     5661.78     69.14 o
   1   3  -8     6191.60     6247.07     96.62 o
   2   3  -8     2395.36     2459.71     32.07 o
   3   3  -8      478.22      532.90     11.00 o
  -3   4  -8      132.63      148.83      5.80 o
  -2   4  -8     2316.91     2228.78     27.06 o
  -1   4  -8       25.64       36.83      3.76 o
   0   4  -8     3076.01     3302.43     41.04 o
   1   4  -8      480.96      521.24     13.07 o
   2   4  -8      609.73      599.54     14.64 o
   3   4  -8       25.88       20.87      6.43 o
   4   4  -8      634.28      633.27     16.80 o
  -4   5  -8      857.67      829.56     18.10 o
  -3   5  -8       32.52       43.22      5.02 o
  -2   5  -8      138.05      144.07      8.59 o
  -1   5  -8       56.92       61.73      5.25 o
   0   5  -8      455.66      446.70     13.64 o
   1   5  -8      136.68      129.63     12.05 o
   2   5  -8      327.57      312.19     14.42 o
   3   5  -8     3018.52     2896.97     45.84 o
   4   5  -8      763.87      851.65     21.39 o
   5   5  -8      222.27      179.92     14.51 o
  -5   6  -8      410.91      438.81     16.84 o
  -4   6  -8       41.03       32.32      6.46 o
  -3   6  -8       15.87       24.33      4.99 o
  -2   6  -8      439.42      427.24     12.56 o
  -1   6  -8      363.02      340.80     11.07 o
   0   6  -8      228.40      264.96      9.76 o
   1   6  -8      454.13      482.15     36.72 o
   2   6  -8       58.47       57.44     15.43 o
   3   6  -8      162.36      143.18     13.44 o
   4   6  -8      177.97      191.16     15.21 o
   5   6  -8      265.68      297.58     17.73 o
   6   6  -8       22.97       43.31      7.98 o
  -6   7  -8       54.73       52.83     10.67 o
  -5   7  -8       39.59       39.14      8.27 o
  -4   7  -8       41.14       54.10      8.11 o
  -3   7  -8      147.79      136.58     12.68 o
  -2   7  -8      393.72      394.59     15.54 o
  -1   7  -8       42.26       46.57      7.37 o
   0   7  -8        5.63        0.71      5.79 o
   1   7  -8       32.25       30.11     11.95 o
   2   7  -8      178.95      150.17     14.28 o
   3   7  -8      123.87      143.60     14.64 o
   4   7  -8       45.75       51.15     15.33 o
   5   7  -8        9.71        6.30      7.24 o
   6   7  -8       28.88       32.35      7.92 o
   7   7  -8       62.12       71.17     10.85 o
  -6   8  -8       30.82       32.12     10.68 o
  -5   8  -8        5.53        8.78      8.59 o
  -4   8  -8       23.75       14.43      8.21 o
  -3   8  -8       19.48       34.55     12.36 o
  -2   8  -8       11.38       12.02      5.64 o
  -1   8  -8      146.55      158.25     16.21 o
   0   8  -8       33.68       22.84      8.29 o
   1   8  -8       93.79       86.80     12.45 o
   2   8  -8       60.40       94.04     12.70 o
   3   8  -8      140.95      175.75     42.27 o
   4   8  -8       22.23       24.32      9.43 o
   5   8  -8       24.57       12.41     10.55 o
   6   8  -8       30.20       12.91      9.99 o
  -4   9  -8        2.65        5.25      9.22 o
  -3   9  -8      149.87      162.19     33.83 o
  -2   9  -8        7.74       12.32      6.69 o
  -1   9  -8       73.28       88.53     13.18 o
   0   9  -8       85.26      120.36     24.27 o
   1   9  -8       11.91       36.69     10.55 o
   2   9  -8        1.40       10.30      9.34 o
   3   9  -8       27.79       47.73     11.73 o
   4   9  -8       53.61       54.99     36.58 o
  -1  10  -8        9.31       15.68      9.58 o
   0  10  -8        6.17        1.27      9.34 o
   1  10  -8       41.58       66.16     27.07 o
   0   1  -7     9142.26     9016.69     81.37 o
   1   1  -7      863.90      807.49      9.65 o
  -1   2  -7      711.93      598.40      8.80 o
   0   2  -7      433.50      458.06      7.49 o
   1   2  -7       43.03       39.29      3.24 o
   2   2  -7     1053.46     1045.04     14.80 o
  -2   3  -7      908.56      880.00     13.07 o
  -1   3  -7     2131.20     2098.69     23.99 o
   0   3  -7      188.58      166.25      7.01 o
   1   3  -7     4017.47     4342.11     56.37 o
   2   3  -7      974.31     1051.18     15.53 o
   3   3  -7     2107.55     2180.18     28.47 o
  -3   4  -7     1077.87     1037.55     22.49 o
  -2   4  -7      214.67      221.62      6.70 o
  -1   4  -7      660.21      702.72     15.43 o
   0   4  -7     1697.70     1811.08     25.41 o
   1   4  -7      675.19      655.26     14.88 o
   2   4  -7     1455.60     1407.69     19.78 o
   3   4  -7       92.60       96.25      6.90 o
   4   4  -7      115.13      126.78      8.33 o
  -4   5  -7      264.96      264.50     10.24 o
  -3   5  -7      263.51      266.06     11.24 o
  -2   5  -7     1028.08      923.91     17.61 o
  -1   5  -7       12.27       14.61      3.16 o
   0   5  -7        8.41        9.66      2.99 o
   1   5  -7      996.43      927.30     19.85 o
   2   5  -7      338.52      349.99     11.61 o
   3   5  -7      254.86      270.28     17.30 o
   4   5  -7      701.06      626.66     27.53 o
   5   5  -7      219.74      178.98     14.44 o
  -5   6  -7       19.46       28.49      6.47 o
  -4   6  -7       17.94       17.33      5.46 o
  -3   6  -7      151.21      157.00      8.69 o
  -2   6  -7      226.14      219.90      9.33 o
  -1   6  -7      964.14      993.59     19.65 o
   0   6  -7     1082.95     1093.04     20.63 o
   1   6  -7      682.45      643.62     22.91 o
   2   6  -7      200.61      195.56     13.52 o
   3   6  -7      234.33      275.66     16.04 o
   4   6  -7       32.80       28.27     19.12 o
   5   6  -7      288.27      299.63     17.89 o
   6   6  -7       78.30       93.01     10.51 o
  -6   7  -7      114.40      118.45     16.83 o
  -5   7  -7       20.72       31.70      7.71 o
  -4   7  -7      102.15      100.71     10.24 o
  -3   7  -7      361.52      336.06     18.96 o
  -2   7  -7      436.36      419.94     18.26 o
  -1   7  -7      169.24      182.09     11.95 o
   0   7  -7      112.60      107.88     12.05 o
   1   7  -7      277.34      260.64     28.24 o
   2   7  -7       53.86       45.90      9.41 o
   3   7  -7       79.67       69.02     11.00 o
   4   7  -7      347.69      334.30     19.36 o
   5   7  -7       11.40       13.63      8.14 o
   6   7  -7       67.43       72.02     10.33 o
   7   7  -7        9.65       12.33      7.58 o
  -6   8  -7       63.99       57.23     12.89 o
  -5   8  -7       26.95       14.91      9.00 o
  -4   8  -7      113.36      116.30     16.32 o
  -3   8  -7       20.42       18.01     18.96 o
  -2   8  -7       29.00       28.82      6.83 o
  -1   8  -7       85.73       99.17     11.39 o
   0   8  -7       64.44       65.27     10.95 o
   1   8  -7       39.08       48.38     11.31 o
   2   8  -7       15.43       22.91     14.11 o
   3   8  -7       38.60       35.61      9.84 o
   4   8  -7       32.59       32.73     17.25 o
   5   8  -7        8.94        3.96      8.19 o
   6   8  -7       14.98       35.58     11.49 o
  -4   9  -7       11.92        9.91     11.50 o
  -3   9  -7       28.70       32.17     10.60 o
  -2   9  -7       10.38       11.10      6.76 o
  -1   9  -7       62.49       67.24     20.79 o
   0   9  -7       16.38       22.76      9.20 o
   1   9  -7       73.06      112.47     23.20 o
   2   9  -7       49.60       50.03     12.15 o
   3   9  -7       22.92       20.18      9.85 o
   4   9  -7       66.44       76.56     14.00 o
  -2  10  -7       10.71       12.76     10.33 o
  -1  10  -7       10.20       15.78     19.48 o
   0  10  -7        0.11       12.38      9.74 o
   1  10  -7       53.48       60.46     13.79 o
   2  10  -7        0.04        2.74     11.35 o
   0   1  -6    10556.30    10750.42     96.51 o
   1   1  -6     7756.32     7452.80     87.18 o
  -1   2  -6     1042.30     1039.31     12.89 o
   0   2  -6    11149.33    10973.66     99.54 o
   1   2  -6     1327.82     1279.32     19.72 o
   2   2  -6     4108.00     4029.44     44.44 o
  -2   3  -6     1879.81     1922.83     22.80 o
  -1   3  -6      342.15      314.84      7.19 o
   0   3  -6      955.91     1002.63     15.36 o
   1   3  -6     1527.15     1525.58     23.98 o
   2   3  -6     5406.04     4924.48     64.55 o
   3   3  -6      867.18      906.54     15.18 o
  -3   4  -6      113.26      118.47      5.65 o
  -2   4  -6      119.40      123.37      5.21 o
  -1   4  -6      177.51      186.95      6.82 o
   0   4  -6     2482.65     2558.76     33.02 o
   1   4  -6      113.09      129.36     13.78 o
   2   4  -6       32.08       41.58      2.66 o
   3   4  -6      739.32      683.08     13.06 o
   4   4  -6      757.34      737.03     18.15 o
  -4   5  -6     1006.18      951.97     23.32 o
  -3   5  -6      669.24      602.05     16.42 o
  -2   5  -6      152.64      147.91      9.99 o
  -1   5  -6      102.91      106.44      8.13 o
   0   5  -6      909.16      915.68     17.17 o
   1   5  -6      253.13      273.35      9.99 o
   2   5  -6      198.38      201.55      8.88 o
   3   5  -6      180.48      171.28     19.42 o
   4   5  -6      285.62      317.83     16.22 o
   5   5  -6       42.39       44.33     17.25 o
  -5   6  -6       88.53       85.84      9.48 o
  -4   6  -6      315.82      313.72     23.91 o
  -3   6  -6      146.66      152.96      8.73 o
  -2   6  -6      823.05      840.73     17.96 o
  -1   6  -6      133.57      153.77     10.15 o
   0   6  -6      735.42      772.03     35.13 o
   1   6  -6      506.61      488.96     19.92 o
   2   6  -6      131.50      153.92     12.80 o
   3   6  -6      857.64      916.41     29.01 o
   4   6  -6       71.42       69.37     10.73 o
   5   6  -6       98.11      103.60     24.23 o
   6   6  -6        9.20        6.32      5.74 o
  -6   7  -6        7.08       -0.90      5.52 o
  -5   7  -6       22.68       18.91      6.68 o
  -4   7  -6       86.62       74.73      9.21 o
  -3   7  -6       29.00       36.32      6.72 o
  -2   7  -6      197.36      159.00     16.68 o
  -1   7  -6      383.04      443.18     16.41 o
   0   7  -6      260.42      283.54     23.09 o
   1   7  -6       55.00       66.91     10.00 o
   2   7  -6      294.40      310.24     18.51 o
   3   7  -6        5.83        8.49     12.48 o
   4   7  -6      113.14      134.92     14.47 o
   5   7  -6       46.71       47.11     15.68 o
   6   7  -6       48.67       48.12      9.21 o
   7   7  -6       12.30       22.06      8.36 o
  -6   8  -6       11.02        7.20      8.99 o
  -5   8  -6        5.25        0.50      7.86 o
  -4   8  -6       36.11       59.11     11.99 o
  -3   8  -6       72.69       88.54     13.08 o
  -2   8  -6       50.22       38.92      7.29 o
  -1   8  -6        0.66       10.02      5.54 o
   0   8  -6       27.50       36.04      8.87 o
   1   8  -6       25.33       43.70     14.63 o
   2   8  -6       66.60       71.40     11.71 o
   3   8  -6        7.72        0.99      9.62 o
   4   8  -6       90.04      113.48     14.95 o
   5   8  -6       63.68       72.07     13.04 o
   6   8  -6       41.20       34.11     11.30 o
  -4   9  -6       16.08       21.72      9.70 o
  -3   9  -6       10.84       23.04     14.01 o
  -2   9  -6       29.51       22.02      7.30 o
  -1   9  -6       63.42       86.27     25.36 o
   0   9  -6       12.56        9.44      7.88 o
   1   9  -6       18.96       29.75     18.65 o
   2   9  -6       11.23       12.27      8.85 o
   3   9  -6       18.27       11.58     10.67 o
   4   9  -6        9.50       -1.22     18.57 o
  -2  10  -6        1.20        9.66      7.78 o
  -1  10  -6       26.64       30.65     11.26 o
   0  10  -6       24.21       52.65     13.08 o
   1  10  -6       29.12       29.26     11.70 o
   2  10  -6        4.87       11.79     10.20 o
   0   1  -5    10087.25     9729.00     87.04 o
   1   1  -5    13516.65    13442.21    208.61 o
  -1   2  -5     2659.39     2631.77     26.98 o
   0   2  -5     4933.23     5143.45     48.85 o
   1   2  -5      600.86      572.78     13.80 o
   2   2  -5      728.53      683.67     10.99 o
  -2   3  -5     2541.05     2503.03     27.86 o
  -1   3  -5     1034.16     1018.99     13.95 o
   0   3  -5      855.36      825.70     13.50 o
   1   3  -5      175.95      170.76      6.37 o
   2   3  -5      400.58      434.66      7.51 o
   3   3  -5      821.50      904.51     15.06 o
  -3   4  -5      785.47      772.15     13.46 o
  -2   4  -5      710.76      641.98     12.94 o
  -1   4  -5     1426.16     1488.72     21.87 o
   0   4  -5      630.81      619.23     12.41 o
   1   4  -5      720.95      692.48     15.59 o
   2   4  -5       15.63       24.58      3.74 o
   3   4  -5      821.83      794.43     12.46 o
   4   4  -5      259.47      266.82     12.18 o
  -4   5  -5      330.38      328.69     13.28 o
  -3   5  -5      554.34      516.31     17.44 o
  -2   5  -5      217.93      209.27      7.97 o
  -1   5  -5      404.02      410.25     10.87 o
   0   5  -5     1938.22     2139.48     32.41 o
   1   5  -5     1182.75     1112.50     21.97 o
   2   5  -5      683.55      691.50     16.60 o
   3   5  -5      181.74      176.88      9.19 o
   4   5  -5       90.12       73.19      9.91 o
   5   5  -5      789.72      789.26     26.57 o
  -5   6  -5      149.35      140.70     14.33 o
  -4   6  -5       48.36       66.41     15.83 o
  -3   6  -5      297.88      308.30     12.16 o
  -2   6  -5      142.50      137.42      7.85 o
  -1   6  -5       71.10       62.95      6.18 o
   0   6  -5      809.91      775.88     27.46 o
   1   6  -5      374.19      374.60     24.00 o
   2   6  -5       60.30       50.51      8.74 o
   3   6  -5       59.00       73.24     15.91 o
   4   6  -5      108.55      119.09     14.41 o
   5   6  -5       34.33       31.98      8.32 o
   6   6  -5      111.81      132.81     12.15 o
  -6   7  -5       21.44       16.65      7.35 o
  -5   7  -5       72.45       84.38     10.21 o
  -4   7  -5      103.28       74.54     11.27 o
  -3   7  -5      518.53      496.85     17.38 o
  -2   7  -5      208.10      173.82     11.65 o
  -1   7  -5      323.28      318.21     14.27 o
   0   7  -5       58.02       51.53      9.31 o
   1   7  -5      549.39      569.32     23.44 o
   2   7  -5       15.22       16.12      7.22 o
   3   7  -5      340.73      348.72     19.08 o
   4   7  -5       51.04       50.81     10.86 o
   5   7  -5       93.70       88.06     12.95 o
   6   7  -5       33.57       32.14      8.55 o
   7   7  -5        0.35        5.34      6.97 o
  -6   8  -5       21.72       21.43     10.39 o
  -5   8  -5       20.69        6.76      8.41 o
  -4   8  -5       25.81       31.22     10.11 o
  -3   8  -5       17.18       12.48     11.67 o
  -2   8  -5       10.37        5.64      5.46 o
  -1   8  -5       78.89       77.91     12.67 o
   0   8  -5       56.06       50.85      9.80 o
   1   8  -5       47.61       30.55      8.77 o
   2   8  -5       69.64       68.20     11.37 o
   3   8  -5       31.28       32.04     22.79 o
   4   8  -5      134.25      148.29     16.76 o
   5   8  -5       16.48       11.88      8.81 o
   6   8  -5        8.27        6.24      8.95 o
  -4   9  -5       40.28       51.87     12.37 o
  -3   9  -5       49.02       67.57     13.05 o
  -2   9  -5       10.02       11.77      6.81 o
  -1   9  -5       15.58       45.53     10.13 o
   0   9  -5       33.53       42.09     12.74 o
   1   9  -5       62.40       73.29     19.93 o
   2   9  -5       59.54       86.03     30.79 o
   3   9  -5       42.13       41.39     12.04 o
   4   9  -5        0.36        3.68      9.15 o
  -2  10  -5        3.66       -4.62      7.00 o
  -1  10  -5        1.97       -0.65      9.26 o
   0  10  -5       11.35       16.05      9.73 o
   1  10  -5       14.35       18.39     10.30 o
   2  10  -5       13.29       22.52     11.62 o
   0   1  -4     5419.00     5439.85     49.88 o
   1   1  -4     2484.55     2403.05     30.58 o
  -1   2  -4     2846.42     2786.23     28.35 o
   0   2  -4      421.50      421.57      7.63 o
   1   2  -4     2199.97     2205.81     39.28 o
   2   2  -4       84.86       79.52      6.46 o
  -2   3  -4     1803.70     1923.98     25.62 o
  -1   3  -4      219.40      227.24      6.30 o
   0   3  -4      533.74      479.38      9.60 o
   1   3  -4       45.76       53.17      4.05 o
   2   3  -4      322.08      352.19      6.57 o
   3   3  -4      486.07      443.57      8.53 o
  -3   4  -4      811.03      806.78     19.44 o
  -2   4  -4     2078.18     1996.92     27.46 o
  -1   4  -4     2017.13     2152.75     32.64 o
   0   4  -4     2159.00     2119.79     30.82 o
   1   4  -4     5745.49     5942.19     76.26 o
   2   4  -4      368.13      374.78     12.21 o
   3   4  -4     1538.28     1595.93     20.21 o
   4   4  -4      265.17      280.08      8.82 o
  -4   5  -4      301.10      337.54     13.31 o
  -3   5  -4       30.90       38.97      4.70 o
  -2   5  -4       41.83       46.42      4.79 o
  -1   5  -4     1391.14     1387.38     22.31 o
   0   5  -4      938.30      981.50     17.78 o
   1   5  -4      353.70      314.03     10.56 o
   2   5  -4      470.92      424.31     14.88 o
   3   5  -4      711.27      671.29     16.95 o
   4   5  -4       76.53       95.13     10.73 o
   5   5  -4      144.42      152.94     13.43 o
  -5   6  -4       37.70       46.17      7.59 o
  -4   6  -4      181.55      193.85     11.89 o
  -3   6  -4      138.88      163.76      8.90 o
  -2   6  -4      279.84      287.31     10.17 o
  -1   6  -4      218.53      252.93      9.39 o
   0   6  -4      161.12      160.58     10.26 o
   1   6  -4      788.69      826.58     26.07 o
   2   6  -4      123.63      117.31     13.50 o
   3   6  -4      265.10      251.75     20.32 o
   4   6  -4      478.04      467.06     21.18 o
   5   6  -4      210.09      233.18     17.02 o
   6   6  -4       33.22       25.85      7.06 o
  -6   7  -4       29.87       34.72      8.26 o
  -5   7  -4       27.55       37.59      7.84 o
  -4   7  -4        2.38       -0.27      8.68 o
  -3   7  -4       94.46       91.71      9.48 o
  -2   7  -4      506.96      542.20     19.77 o
  -1   7  -4      157.64      182.04     26.44 o
   0   7  -4        2.52        4.51      6.20 o
   1   7  -4       80.93       89.93     15.56 o
   2   7  -4       66.55       86.00     11.45 o
   3   7  -4      166.94      154.85     16.81 o
   4   7  -4       42.26       58.91     15.19 o
   5   7  -4       15.48        2.23      7.37 o
   6   7  -4        5.11        0.37      6.74 o
   7   7  -4       22.45       25.26      8.24 o
  -6   8  -4       61.69       53.13     12.67 o
  -5   8  -4       34.00       39.87     11.40 o
  -4   8  -4       16.40        0.17     10.65 o
  -3   8  -4       56.90       59.11      8.71 o
  -2   8  -4       86.59      112.12     11.46 o
  -1   8  -4       21.08       11.38      6.04 o
   0   8  -4       24.27       30.90      9.97 o
   1   8  -4        0.19       12.36      7.20 o
   2   8  -4       23.93       24.50      9.07 o
   3   8  -4      105.58      139.85     15.85 o
   4   8  -4      128.20      128.99     16.07 o
   5   8  -4       15.17        9.69      8.54 o
   6   8  -4        1.14       -2.53      8.88 o
  -4   9  -4       13.45       26.79     10.49 o
  -3   9  -4       58.66       44.96     11.48 o
  -2   9  -4       21.21       17.65      7.07 o
  -1   9  -4       10.72       16.40     10.70 o
   0   9  -4       29.53       36.95     10.04 o
   1   9  -4        1.28       -0.47      7.82 o
   2   9  -4       17.16       27.84      9.99 o
   3   9  -4       17.87       13.05     18.34 o
   4   9  -4        7.31        4.65      8.94 o
  -2  10  -4        3.18       10.81      8.19 o
  -1  10  -4        0.29        6.63      8.62 o
   0  10  -4       12.26        8.94      9.93 o
   1  10  -4       11.58       23.06     10.54 o
   2  10  -4       40.24       31.31     11.43 o
   0   1  -3    13275.32    13373.90    132.26 o
   1   1  -3     1083.64      975.43     15.79 o
  -1   2  -3     1679.75     1632.32     18.00 o
   0   2  -3    11466.75    10772.80    109.87 o
   1   2  -3     9460.77     9659.88    113.98 o
   2   2  -3     2913.86     3006.19     30.40 o
  -2   3  -3     1020.06     1023.99     14.41 o
  -1   3  -3      587.36      461.09      9.31 o
   0   3  -3      455.77      410.83      8.36 o
   1   3  -3     2525.05     2699.52     37.43 o
   2   3  -3      778.65      910.36     17.04 o
   3   3  -3      363.73      360.34      7.62 o
  -3   4  -3      499.79      491.25     11.52 o
  -2   4  -3      126.78      143.33      5.99 o
  -1   4  -3     1260.38     1337.72     20.83 o
   0   4  -3     5238.46     5452.70     61.42 o
   1   4  -3     1056.50     1120.27     20.39 o
   2   4  -3     2144.01     2107.95     38.50 o
   3   4  -3      601.54      630.51     10.82 o
   4   4  -3      774.50      712.12     12.75 o
  -4   5  -3        7.30       25.64      5.58 o
  -3   5  -3      654.02      631.31     14.48 o
  -2   5  -3      864.36      816.60     16.22 o
  -1   5  -3      497.45      493.16     11.97 o
   0   5  -3       66.50      104.03      6.06 o
   1   5  -3      130.55      148.22     13.83 o
   2   5  -3      185.26      194.38      9.68 o
   3   5  -3      258.43      304.15     30.87 o
   4   5  -3      558.98      522.44     20.70 o
   5   5  -3      364.03      364.54     18.02 o
  -5   6  -3       58.17       46.87      7.75 o
  -4   6  -3        0.91       -2.56      4.39 o
  -3   6  -3       38.58       43.06      6.76 o
  -2   6  -3       92.39      119.45      7.84 o
  -1   6  -3      513.75      468.13     12.65 o
   0   6  -3      184.16      194.99     10.37 o
   1   6  -3      659.03      648.28     23.11 o
   2   6  -3      504.07      513.35     20.85 o
   3   6  -3      179.10      189.79     22.11 o
   4   6  -3      194.01      197.55     24.93 o
   5   6  -3       85.05       72.79     15.01 o
   6   6  -3       28.64       24.24      7.01 o
  -6   7  -3        3.53        6.36      6.54 o
  -5   7  -3      120.13      133.68     12.35 o
  -4   7  -3       16.74       27.00      8.90 o
  -3   7  -3      146.98      175.19     11.88 o
  -2   7  -3      332.15      339.32     14.53 o
  -1   7  -3      193.12      243.99     12.37 o
   0   7  -3       26.89       32.63      8.12 o
   1   7  -3      206.63      209.64     15.75 o
   2   7  -3      571.27      634.36     25.11 o
   3   7  -3       36.96       26.71     10.21 o
   4   7  -3      224.85      251.51     18.67 o
   5   7  -3       13.51       20.46      8.31 o
   6   7  -3       22.55        9.74     13.32 o
   7   7  -3       15.20       25.33      8.77 o
  -6   8  -3       14.71       23.20     10.65 o
  -5   8  -3        3.49        7.22      8.87 o
  -4   8  -3       87.08       67.41     12.12 o
  -3   8  -3      124.77      124.70     11.47 o
  -2   8  -3       44.56       49.40      8.30 o
  -1   8  -3       17.34        5.82      5.51 o
   0   8  -3      150.53      148.15     14.75 o
   1   8  -3       37.01       38.03     10.37 o
   2   8  -3       32.88       34.94      9.59 o
   3   8  -3       48.89       49.76     14.22 o
   4   8  -3        8.51       18.99     10.25 o
   5   8  -3       28.25       36.12     10.33 o
   6   8  -3       49.57       53.69     12.91 o
  -4   9  -3        9.54        9.60      9.23 o
  -3   9  -3       19.75       15.96      9.53 o
  -2   9  -3       21.98       43.81     10.12 o
  -1   9  -3       30.33       55.45     11.31 o
   0   9  -3       18.44       13.66     15.34 o
   1   9  -3      101.54       92.94     14.00 o
   2   9  -3       92.59       91.69     14.09 o
   3   9  -3       20.72       34.51     11.04 o
   4   9  -3       73.28       70.14     13.93 o
  -2  10  -3       42.25       48.31     11.07 o
  -1  10  -3        9.10       16.93     10.54 o
   0  10  -3       14.84        1.55      8.90 o
   1  10  -3       19.45       35.07     11.05 o
   2  10  -3       10.14        6.25     10.04 o
   0   1  -2    10297.90    10234.22     97.35 o
   1   1  -2    23951.55    23093.74    879.55 o
  -1   2  -2     2269.76     1960.00     19.15 o
   0   2  -2     3349.54     3419.18     37.56 o
   1   2  -2     3124.32     2606.95     34.44 o
   2   2  -2     9696.83     9387.91     90.04 o
  -2   3  -2      806.49      845.21     11.46 o
  -1   3  -2     2685.46     2729.03     32.46 o
   0   3  -2       36.42       44.87      3.11 o
   1   3  -2     1232.50     1262.06     20.40 o
   2   3  -2     3174.84     2925.81     40.82 o
   3   3  -2     1821.46     1859.02     24.14 o
  -3   4  -2       63.53       57.02      4.18 o
  -2   4  -2       70.03       89.98      7.12 o
  -1   4  -2      838.11      793.01     14.11 o
   0   4  -2     1949.30     2117.15     28.00 o
   1   4  -2      800.66      856.06     16.89 o
   2   4  -2      172.59      162.16      7.09 o
   3   4  -2      122.35      134.75      9.63 o
   4   4  -2     1258.32     1198.96     17.62 o
  -4   5  -2      561.66      513.27     13.44 o
  -3   5  -2      414.62      397.85     11.40 o
  -2   5  -2     1216.17     1177.50     20.44 o
  -1   5  -2      474.51      494.18     12.87 o
   0   5  -2     1586.10     1683.25     25.12 o
   1   5  -2     2360.70     2377.16     37.06 o
   2   5  -2      475.25      465.68     12.91 o
   3   5  -2      109.08       98.66     10.79 o
   4   5  -2      133.10      174.75     45.60 o
   5   5  -2       88.42       82.65     10.51 o
  -5   6  -2      191.95      189.89     12.81 o
  -4   6  -2       14.78       14.21      5.62 o
  -3   6  -2      768.28      785.32     21.54 o
  -2   6  -2      204.31      211.49      9.37 o
  -1   6  -2       46.48       68.00      7.50 o
   0   6  -2      187.87      206.80     10.79 o
   1   6  -2      382.51      356.40     26.07 o
   2   6  -2       56.68       80.30     15.42 o
   3   6  -2     1263.57     1349.18     71.56 o
   4   6  -2      173.16      179.85     45.84 o
   5   6  -2      138.87      131.89     13.86 o
   6   6  -2       34.67       59.62     12.49 o
  -6   7  -2        2.41        5.89      6.31 o
  -5   7  -2       11.98       14.04      6.61 o
  -4   7  -2       49.25       54.85     12.83 o
  -3   7  -2      304.03      296.34     15.34 o
  -2   7  -2      306.86      285.10     13.43 o
  -1   7  -2      459.42      462.21     18.85 o
   0   7  -2      566.45      495.03     21.53 o
   1   7  -2      381.24      393.21     19.20 o
   2   7  -2      293.05      263.62     26.32 o
   3   7  -2      192.12      217.08     16.84 o
   4   7  -2       34.24       59.97     11.07 o
   5   7  -2        2.26        8.17      8.72 o
   6   7  -2       32.32        7.55     11.50 o
   7   7  -2        8.05       14.79      8.20 o
  -6   8  -2        9.44        3.79      9.09 o
  -5   8  -2       59.39       51.91     22.93 o
  -4   8  -2        4.50       13.85      7.85 o
  -3   8  -2       66.19       79.23      9.87 o
  -2   8  -2        7.28       11.51      6.06 o
  -1   8  -2        7.96        2.58      6.27 o
   0   8  -2       72.71       80.02     26.42 o
   1   8  -2       19.74       35.60      9.09 o
   2   8  -2       50.78       44.05      9.92 o
   3   8  -2        7.93        8.65      7.73 o
   4   8  -2        6.67        7.41      8.61 o
   5   8  -2      255.10      258.37     21.25 o
   6   8  -2        5.62        4.24      8.78 o
  -4   9  -2       10.90        1.17      8.45 o
  -3   9  -2       15.57       25.82     10.41 o
  -2   9  -2       73.78       85.61     10.99 o
  -1   9  -2       40.29       45.47     10.62 o
   0   9  -2        2.06        7.31      7.45 o
   1   9  -2        3.61       12.14      8.16 o
   2   9  -2       17.75       49.40     11.57 o
   3   9  -2        2.39       12.77     16.14 o
   4   9  -2        6.17        6.96      9.77 o
  -2  10  -2        3.34       14.24      9.57 o
  -1  10  -2        4.97        8.92      9.52 o
   0  10  -2        1.75        5.23      8.99 o
   1  10  -2        3.46        2.96      9.58 o
   2  10  -2       19.47       14.51     10.77 o
   0   1  -1     6226.55     6138.16     73.32 o
   1   1  -1     3966.37     3713.30     45.20 o
  -1   2  -1     1662.33     1642.50     16.52 o
   0   2  -1     7101.68     6908.57     71.68 o
   1   2  -1     3296.42     3190.86     41.17 o
   2   2  -1     1385.19     1247.29     19.82 o
  -2   3  -1     2210.56     1916.51     24.82 o
  -1   3  -1     3156.44     2968.48     35.02 o
   0   3  -1      319.88      350.71      9.03 o
   1   3  -1     2078.42     2076.31     29.81 o
   2   3  -1      351.41      370.72     11.79 o
   3   3  -1      382.33      378.87      7.83 o
  -3   4  -1      355.15      356.59     11.38 o
  -2   4  -1      502.27      535.82     13.26 o
  -1   4  -1      404.35      460.77     10.22 o
   0   4  -1     3001.66     3217.53     50.71 o
   1   4  -1     1522.19     1633.51     26.12 o
   2   4  -1      475.24      521.49     18.01 o
   3   4  -1     1078.28     1047.62     33.86 o
   4   4  -1      224.81      230.97      8.12 o
  -4   5  -1       98.16       95.74      6.92 o
  -3   5  -1     1596.81     1531.29     25.66 o
  -2   5  -1      453.45      434.50     11.40 o
  -1   5  -1     2037.46     2093.05     29.74 o
   0   5  -1      480.61      442.31     17.44 o
   1   5  -1      512.30      534.40     13.52 o
   2   5  -1      148.60      150.03     16.58 o
   3   5  -1      200.71      209.68     12.73 o
   4   5  -1      738.93      675.79     24.51 o
   5   5  -1      338.51      305.66     26.17 o
  -5   6  -1      131.91      119.85     10.75 o
  -4   6  -1      109.88      107.71      9.55 o
  -3   6  -1     1330.31     1332.10     24.11 o
  -2   6  -1      536.34      478.40     13.10 o
  -1   6  -1      599.97      575.99     24.24 o
   0   6  -1       55.68       45.44      6.41 o
   1   6  -1      462.65      497.87     20.21 o
   2   6  -1       99.34      101.49     11.16 o
   3   6  -1      164.70      163.49     34.23 o
   4   6  -1       65.39       55.72      9.69 o
   5   6  -1       74.11      111.39     19.96 o
   6   6  -1      146.16      135.82     16.37 o
  -6   7  -1       50.89       58.16      9.61 o
  -5   7  -1       49.96       77.04     12.43 o
  -4   7  -1        3.40        4.24      6.84 o
  -3   7  -1      287.96      298.56     13.97 o
  -2   7  -1      184.78      182.10     11.91 o
  -1   7  -1      575.45      562.33     18.57 o
   0   7  -1      397.69      412.76     19.43 o
   1   7  -1      243.87      255.39     15.85 o
   2   7  -1      359.93      393.02     20.07 o
   3   7  -1       20.43       25.23      8.16 o
   4   7  -1       23.50       35.16      9.04 o
   5   7  -1       23.68       23.51      8.82 o
   6   7  -1       40.54       46.96     12.30 o
   7   7  -1       30.42       32.90      9.21 o
  -6   8  -1       14.03       20.15     11.42 o
  -5   8  -1       56.94       46.53     12.67 o
  -4   8  -1       14.02       21.09      8.97 o
  -3   8  -1       74.67       63.03     11.18 o
  -2   8  -1       19.92       31.71      7.21 o
  -1   8  -1       29.21       20.36      6.56 o
   0   8  -1       32.17       40.49      9.19 o
   1   8  -1       38.07       37.90     10.34 o
   2   8  -1       17.31       42.94     17.55 o
   3   8  -1      104.90       76.13     33.57 o
   4   8  -1      121.80      124.84     31.43 o
   5   8  -1       10.17       14.43     19.20 o
   6   8  -1       37.66       36.70     11.35 o
  -4   9  -1       20.22       37.11     11.73 o
  -3   9  -1        1.54       15.14     10.27 o
  -2   9  -1        3.47        8.59      6.69 o
  -1   9  -1        5.79        3.29      7.26 o
   0   9  -1       20.87       36.28     13.55 o
   1   9  -1       34.82       28.33     10.10 o
   2   9  -1       91.85       91.26     24.82 o
   3   9  -1       55.06       75.18     14.13 o
   4   9  -1        0.19       -2.23      8.62 o
  -2  10  -1       29.67       22.65      9.50 o
  -1  10  -1        2.71        5.96      8.42 o
   0  10  -1       12.75       30.35     10.98 o
   1  10  -1       16.23       23.80     11.31 o
   2  10  -1        0.47       12.57     10.61 o
   0   1   0     8981.56     9332.52    217.95 o
   1   1   0       19.22       10.69      4.94 o
  -1   2   0     1535.02     1536.69     17.13 o
   0   2   0    25102.30    24850.08    545.76 o
   1   2   0     3609.37     2970.79     41.13 o
   2   2   0     7600.59     7140.09     86.29 o
  -2   3   0    12404.40    11569.37    203.58 o
  -1   3   0      121.62      170.11      4.87 o
   0   3   0      554.51      617.25     10.54 o
   1   3   0      513.44      523.33     10.90 o
   2   3   0     2112.17     2020.12     38.31 o
   3   3   0      130.30      127.38     11.44 o
  -3   4   0      594.94      573.50     16.06 o
  -2   4   0      116.46      159.54      5.62 o
  -1   4   0      267.92      279.05      7.83 o
   0   4   0       12.56       14.81      5.11 o
   1   4   0     3543.35     3471.77     47.28 o
   2   4   0      706.92      867.86     17.15 o
   3   4   0     3246.47     2966.58     53.78 o
   4   4   0      279.92      224.41      7.97 o
  -4   5   0       36.14       23.03      4.41 o
  -3   5   0      498.35      489.11     12.69 o
  -2   5   0      487.03      454.31     11.63 o
  -1   5   0     1060.15     1080.32     18.82 o
   0   5   0        5.59        5.59      2.74 o
   1   5   0        0.72       11.36      3.28 o
   2   5   0      243.24      207.35     12.23 o
   3   5   0        6.11        3.48      4.81 o
   4   5   0      547.40      533.14     20.83 o
   5   5   0      134.17      150.79     32.21 o
  -5   6   0       29.09       30.87     11.66 o
  -4   6   0      931.15      901.62     19.65 o
  -3   6   0        1.29       27.73      4.75 o
  -2   6   0       29.27       48.83      5.37 o
  -1   6   0       34.75       45.09      6.51 o
   0   6   0      281.02      267.78     11.86 o
   1   6   0        5.22       16.93     14.59 o
   2   6   0     1265.52     1118.90     43.26 o
   3   6   0      200.75      205.51     15.10 o
   4   6   0     1112.16     1162.79     41.75 o
   5   6   0       73.31       90.71     12.15 o
   6   6   0       33.62       32.32      8.12 o
  -6   7   0       27.42       42.00      8.75 o
  -5   7   0       85.48       86.08     13.61 o
  -4   7   0        0.59       -6.11      6.11 o
  -3   7   0       70.67       80.07      8.95 o
  -2   7   0      179.41      149.41     11.18 o
  -1   7   0      362.05      426.82     16.25 o
   0   7   0      133.12      129.72     13.13 o
   1   7   0       10.28       18.85      7.98 o
   2   7   0        3.68        2.08     11.26 o
   3   7   0        2.70       -1.46      5.81 o
   4   7   0        1.20        6.26      6.94 o
   5   7   0       13.36        4.23      7.41 o
   6   7   0        3.00       13.74      8.56 o
   7   7   0        9.48       19.37      8.33 o
  -6   8   0        5.92       -1.20      8.95 o
  -5   8   0       46.91       39.73     11.19 o
  -4   8   0       10.41       19.20     11.70 o
  -3   8   0       44.86       62.43      9.05 o
  -2   8   0      137.49      167.72     15.77 o
  -1   8   0        1.96        6.59      5.30 o
   0   8   0       32.98       36.45     19.03 o
   1   8   0       16.09       10.36     10.39 o
   2   8   0        0.20        9.86      7.06 o
   3   8   0       58.41       57.80     23.24 o
   4   8   0      213.73      244.06     35.95 o
   5   8   0        6.86        6.39      9.54 o
   6   8   0        2.96        2.88      8.97 o
  -4   9   0        4.14       -1.56      8.56 o
  -3   9   0       23.42       16.13      8.94 o
  -2   9   0      114.86      102.98     11.74 o
  -1   9   0        0.77        1.57      7.06 o
   0   9   0       35.29       62.95     11.43 o
   1   9   0       33.58       82.44     13.43 o
   2   9   0      129.05      133.69     30.49 o
   3   9   0       41.91       50.63     11.96 o
   4   9   0        0.18        0.68      8.92 o
  -2  10   0        2.14        0.17      9.83 o
  -1  10   0        0.41       11.94     23.32 o
   0  10   0        0.23       18.24      9.63 o
   1  10   0        0.23        7.13     10.48 o
   2  10   0       84.76       76.93     15.95 o
   0   1   1     6264.38     6334.33    103.85 o
   1   1   1     3998.39     3714.06     45.00 o
  -1   2   1     1689.94     1669.45     28.51 o
   0   2   1     7057.92     6975.70     65.42 o
   1   2   1     3359.94     3283.83     41.06 o
   2   2   1     1393.43     1245.82     19.56 o
  -2   3   1     2170.55     1878.97     24.76 o
  -1   3   1     3173.97     2974.82     31.41 o
   0   3   1      322.00      350.91      7.36 o
   1   3   1     2112.12     2110.46     31.56 o
   2   3   1      349.68      368.32     10.22 o
   3   3   1      391.14      377.36     17.75 o
  -3   4   1      354.34      373.87     10.55 o
  -2   4   1      511.77      545.58     10.41 o
  -1   4   1      400.32      466.57     10.23 o
   0   4   1     3027.20     3296.96     39.20 o
   1   4   1     1469.42     1617.94     25.71 o
   2   4   1      482.63      511.74     12.29 o
   3   4   1     1070.03     1058.93     20.62 o
   4   4   1      230.80      222.68      7.99 o
  -4   5   1       95.15       97.16      6.04 o
  -3   5   1     1609.78     1530.26     24.52 o
  -2   5   1      453.26      460.46     11.62 o
  -1   5   1     2049.75     2132.05     40.44 o
   0   5   1      475.47      470.59     18.97 o
   1   5   1      496.30      552.81     19.11 o
   2   5   1      153.41      156.00     11.61 o
   3   5   1      208.94      217.00     12.93 o
   4   5   1      761.21      755.56     66.97 o
   5   5   1      335.95      325.74     36.27 o
  -5   6   1      126.04      125.57     10.93 o
  -4   6   1      111.28      135.00     11.79 o
  -3   6   1     1331.08     1331.94     24.12 o
  -2   6   1      539.63      510.85     19.43 o
  -1   6   1      609.90      642.91     18.09 o
   0   6   1       57.30       61.35     12.09 o
   1   6   1      461.56      491.12     19.87 o
   2   6   1      104.67      108.93     12.97 o
   3   6   1      159.25      159.83     24.89 o
   4   6   1       60.26       54.78      9.82 o
   5   6   1       77.00       70.27     11.10 o
   6   6   1      147.14      152.12     12.61 o
  -6   7   1       52.83       37.85     10.93 o
  -5   7   1       50.52       67.70     11.65 o
  -4   7   1        3.19        7.00      7.14 o
  -3   7   1      281.69      290.14     13.71 o
  -2   7   1      188.80      166.78     18.31 o
  -1   7   1      573.87      525.74     18.09 o
   0   7   1      391.15      370.06     18.74 o
   1   7   1      239.31      245.95     15.70 o
   2   7   1      360.42      360.53     19.16 o
   3   7   1       19.88       27.76      8.58 o
   4   7   1       25.37       45.72      9.71 o
   5   7   1       25.28       17.43      8.60 o
   6   7   1       40.10       31.17     10.44 o
   7   7   1       29.81       38.47      9.34 o
  -6   8   1       14.34       10.95     13.58 o
  -5   8   1       56.66       24.27     14.77 o
  -4   8   1       15.27       15.48      8.30 o
  -3   8   1       74.01       93.30     10.26 o
  -2   8   1       18.54       31.86      7.18 o
  -1   8   1       28.36       22.40      6.10 o
   0   8   1       36.14       41.48      9.36 o
   1   8   1       37.53       34.90      9.55 o
   2   8   1       16.35       25.20      8.32 o
   3   8   1      106.28      112.59     14.38 o
   4   8   1      119.67      160.13     21.45 o
   5   8   1       10.25        6.08      9.18 o
   6   8   1       37.96       30.95     13.58 o
  -4   9   1       19.39       10.79      9.43 o
  -3   9   1        1.59        2.51      6.25 o
  -2   9   1        3.25       15.37      8.06 o
  -1   9   1        5.91        9.24      6.61 o
   0   9   1       20.87       19.91      8.76 o
   1   9   1       35.50       25.82     14.81 o
   2   9   1       91.58      115.74     15.91 o
   3   9   1       54.97       60.51     25.00 o
   4   9   1        0.26        2.99      9.34 o
  -2  10   1       28.92       23.12      8.57 o
  -1  10   1        3.33       17.59      9.84 o
   0  10   1       12.62       10.37     13.09 o
   1  10   1       17.11       16.11     10.13 o
   2  10   1        0.53       17.98     10.70 o
   0   1   2    10343.55    10201.14    146.27 o
   1   1   2    23931.36    23010.37   1339.77 o
  -1   2   2     2279.70     1989.75     27.32 o
   0   2   2     3361.05     3451.35     33.61 o
   1   2   2     3153.43     2650.37     34.04 o
   2   2   2     9689.51     9404.87    221.77 o
  -2   3   2      821.22      876.67     20.28 o
  -1   3   2     2643.94     2680.35     28.97 o
   0   3   2       36.88       44.74      2.90 o
   1   3   2     1270.58     1270.83     19.69 o
   2   3   2     3196.03     2975.29     40.44 o
   3   3   2     1781.07     1811.54     36.67 o
  -3   4   2       61.84       61.06      4.75 o
  -2   4   2       65.90       77.07      5.30 o
  -1   4   2      807.95      743.00     12.33 o
   0   4   2     1971.25     2113.07     32.72 o
   1   4   2      819.97      861.22     16.08 o
   2   4   2      171.46      171.23      6.82 o
   3   4   2      122.47      129.49      9.92 o
   4   4   2     1253.01     1173.08     65.56 o
  -4   5   2      551.77      520.59     11.99 o
  -3   5   2      406.64      407.37     10.18 o
  -2   5   2     1207.12     1205.11     18.42 o
  -1   5   2      475.29      502.93     11.69 o
   0   5   2     1599.03     1658.68     24.48 o
   1   5   2     2343.86     2436.80    108.80 o
   2   5   2      482.83      486.04     19.68 o
   3   5   2      109.49      104.73     10.39 o
   4   5   2      129.76      138.49     16.03 o
   5   5   2       92.68      105.91     11.64 o
  -5   6   2      188.40      193.15     12.71 o
  -4   6   2       12.93       16.14      4.64 o
  -3   6   2      773.67      791.70     20.00 o
  -2   6   2      211.15      230.68     18.65 o
  -1   6   2       47.46       77.11      7.68 o
   0   6   2      188.37      202.81     10.87 o
   1   6   2      375.18      358.00     17.04 o
   2   6   2       59.24       74.99     10.19 o
   3   6   2     1272.92     1250.76     35.47 o
   4   6   2      170.10      133.43     13.41 o
   5   6   2      136.34      122.13     13.44 o
   6   6   2       34.05       36.15      7.78 o
  -6   7   2        2.95        2.72      7.45 o
  -5   7   2       12.20       -1.66      7.10 o
  -4   7   2       50.26       37.36      9.69 o
  -3   7   2      300.63      308.30     15.46 o
  -2   7   2      305.85      277.90     13.42 o
  -1   7   2      452.09      446.45     16.67 o
   0   7   2      554.94      530.23     22.13 o
   1   7   2      381.93      368.29     18.92 o
   2   7   2      289.44      280.03     17.15 o
   3   7   2      187.47      192.35     20.77 o
   4   7   2       34.04       37.45      9.61 o
   5   7   2        2.54        2.76     13.80 o
   6   7   2       30.94       17.80      9.07 o
   7   7   2        8.04       -0.75      6.86 o
  -6   8   2        9.42       15.22     10.01 o
  -5   8   2       58.89       52.40     15.70 o
  -4   8   2        4.76       11.18      7.96 o
  -3   8   2       69.84       90.54     10.26 o
  -2   8   2        7.47        5.86      6.87 o
  -1   8   2        7.99        4.18      5.55 o
   0   8   2       71.76       55.20     10.68 o
   1   8   2       20.79       21.72     11.30 o
   2   8   2       48.46       44.41     14.50 o
   3   8   2        7.24       14.14     11.42 o
   4   8   2        6.20       22.03     10.77 o
   5   8   2      258.07      276.45     21.78 o
   6   8   2        5.40       18.24      9.96 o
  -4   9   2       10.90        5.21      9.28 o
  -3   9   2       14.84       12.27      7.20 o
  -2   9   2       75.49       86.31     10.77 o
  -1   9   2       40.55       36.60     11.69 o
   0   9   2        2.24       -1.64     13.51 o
   1   9   2        3.68        8.32      8.18 o
   2   9   2       16.71       39.43     10.94 o
   3   9   2        2.23       -6.24     18.11 o
   4   9   2        5.87        3.92     11.60 o
  -2  10   2        3.43       -0.12      8.82 o
  -1  10   2        4.55        8.82     20.42 o
   0  10   2        1.13       19.73     10.14 o
   1  10   2        3.65        7.25     11.49 o
   2  10   2       19.32       13.41     14.50 o
   0   1   3    13191.63    13026.35    484.32 o
   1   1   3     1089.25      963.92     17.38 o
  -1   2   3     1640.44     1615.69     23.23 o
   0   2   3    11449.08    10942.56    150.22 o
   1   2   3     9425.55     9758.25    270.73 o
   2   2   3     2914.85     2984.37     49.53 o
  -2   3   3     1053.96     1081.47     23.11 o
  -1   3   3      588.73      469.24      8.41 o
   0   3   3      430.82      382.69      7.04 o
   1   3   3     2563.95     2750.06     36.50 o
   2   3   3      792.07      905.83     16.21 o
   3   3   3      355.67      357.52     13.21 o
  -3   4   3      498.84      489.06     13.76 o
  -2   4   3      127.11      131.43      5.18 o
  -1   4   3     1253.16     1324.37     17.94 o
   0   4   3     5238.67     5499.80     60.88 o
   1   4   3     1081.00     1143.05     22.30 o
   2   4   3     2186.05     2127.91     31.91 o
   3   4   3      598.26      621.39     23.92 o
   4   4   3      784.12      705.71     22.15 o
  -4   5   3        8.32       17.89      3.55 o
  -3   5   3      654.07      606.86     12.65 o
  -2   5   3      856.65      825.55     14.61 o
  -1   5   3      491.02      505.98     11.68 o
   0   5   3       72.85      108.78      5.77 o
   1   5   3      129.65      137.15     10.75 o
   2   5   3      188.21      226.92     12.51 o
   3   5   3      253.14      308.15     34.24 o
   4   5   3      550.17      491.92     20.02 o
   5   5   3      374.75      351.05     34.16 o
  -5   6   3       59.37       55.70      8.02 o
  -4   6   3        1.12       -0.25      3.36 o
  -3   6   3       39.03       47.55      5.99 o
  -2   6   3       94.05      110.84      9.02 o
  -1   6   3      517.78      484.40     15.71 o
   0   6   3      181.72      192.81     22.51 o
   1   6   3      657.22      682.97     23.65 o
   2   6   3      519.00      512.19     28.14 o
   3   6   3      181.19      197.31     31.33 o
   4   6   3      188.79      150.73     22.49 o
   5   6   3       84.01       84.18     11.71 o
   6   6   3       28.43       16.70      6.51 o
  -6   7   3        3.44       17.93      9.15 o
  -5   7   3      120.31      130.51     15.09 o
  -4   7   3       16.21        6.94      7.15 o
  -3   7   3      147.95      167.10     11.95 o
  -2   7   3      330.05      316.03     14.19 o
  -1   7   3      192.14      235.46     12.93 o
   0   7   3       26.91       41.32      9.78 o
   1   7   3      211.63      176.40     14.89 o
   2   7   3      566.17      566.87     24.14 o
   3   7   3       38.62       21.91     15.65 o
   4   7   3      222.70      217.68     22.08 o
   5   7   3       14.37        7.91      7.74 o
   6   7   3       23.26       48.84     11.59 o
   7   7   3       16.19       28.33     10.86 o
  -6   8   3       13.88       11.41      9.94 o
  -5   8   3        3.55        5.27      8.55 o
  -4   8   3       87.29      110.94     14.66 o
  -3   8   3      125.92      134.77     15.53 o
  -2   8   3       45.24       43.32      8.06 o
  -1   8   3       19.51       13.75      6.38 o
   0   8   3      150.35      138.47     14.62 o
   1   8   3       37.16       25.13     22.95 o
   2   8   3       33.04       60.16     11.52 o
   3   8   3       49.99       46.06     10.69 o
   4   8   3        8.82        8.84      9.49 o
   5   8   3       29.80       32.96     10.92 o
   6   8   3       48.86       67.70     13.43 o
  -4   9   3        9.21        8.75      9.28 o
  -3   9   3       20.04       25.51      8.26 o
  -2   9   3       22.03       32.40      7.89 o
  -1   9   3       31.25       18.16      9.06 o
   0   9   3       18.45       15.04      8.22 o
   1   9   3       99.01      103.06     14.36 o
   2   9   3       92.10       94.93     14.19 o
   3   9   3       20.94       22.65     10.15 o
   4   9   3       73.92       76.44     14.75 o
  -2  10   3       42.80       22.03      8.98 o
  -1  10   3        8.60        7.12      9.33 o
   0  10   3       13.93       37.03     11.13 o
   1  10   3       19.64       43.32     11.67 o
   2  10   3       10.06       11.64     10.70 o
   0   1   4     5404.00     5451.97     79.51 o
   1   1   4     2484.63     2362.65     30.31 o
  -1   2   4     2812.29     2804.32     36.66 o
   0   2   4      417.59      419.98      7.82 o
   1   2   4     2208.78     2194.51     37.33 o
   2   2   4       94.82       83.76      9.63 o
  -2   3   4     1829.95     1937.65     41.43 o
  -1   3   4      216.59      219.69      5.46 o
   0   3   4      514.20      468.41      7.84 o
   1   3   4       37.20       47.82      3.01 o
   2   3   4      319.23      374.82     17.54 o
   3   3   4      494.14      465.19     47.37 o
  -3   4   4      815.91      825.47     23.03 o
  -2   4   4     2044.18     1980.00     24.59 o
  -1   4   4     1975.11     2136.74     25.46 o
   0   4   4     2192.79     2194.52     43.24 o
   1   4   4     5771.47     5999.70    101.11 o
   2   4   4      361.18      373.91     11.77 o
   3   4   4     1566.14     1643.14     35.91 o
   4   4   4      258.11      285.97     27.71 o
  -4   5   4      304.62      320.02     12.31 o
  -3   5   4       32.73       38.58      4.02 o
  -2   5   4       39.35       49.90      4.33 o
  -1   5   4     1362.65     1371.99     21.72 o
   0   5   4      936.43      996.15     27.04 o
   1   5   4      352.16      360.66     15.28 o
   2   5   4      462.10      434.33     17.35 o
   3   5   4      716.38      667.48     38.36 o
   4   5   4       75.28       71.27      9.46 o
   5   5   4      147.58      142.42     16.06 o
  -5   6   4       37.87       42.45      7.58 o
  -4   6   4      174.05      174.64     10.09 o
  -3   6   4      136.93      150.81      7.62 o
  -2   6   4      279.48      295.97     12.41 o
  -1   6   4      219.58      246.05     11.33 o
   0   6   4      164.85      169.28     10.50 o
   1   6   4      782.90      780.49     26.92 o
   2   6   4      128.20      108.07     11.63 o
   3   6   4      269.86      272.63     15.89 o
   4   6   4      486.09      479.92     21.36 o
   5   6   4      209.18      201.50     15.99 o
   6   6   4       34.86       39.21      7.81 o
  -6   7   4       29.80       35.81     10.40 o
  -5   7   4       27.94       27.93      8.88 o
  -4   7   4        2.72        8.26      5.52 o
  -3   7   4       95.29      103.70      9.99 o
  -2   7   4      502.76      519.92     18.09 o
  -1   7   4      157.88      199.17     13.22 o
   0   7   4        2.27       14.40      6.86 o
   1   7   4       76.58       82.13     11.48 o
   2   7   4       70.85       63.96     10.62 o
   3   7   4      168.42      162.85     15.40 o
   4   7   4       41.57       35.88      9.33 o
   5   7   4       15.89       10.81     10.18 o
   6   7   4        4.89        2.09     15.01 o
   7   7   4       23.26       26.33     10.97 o
  -6   8   4       60.95       66.90     13.92 o
  -5   8   4       33.17       29.70     10.43 o
  -4   8   4       15.94       26.06      9.37 o
  -3   8   4       58.63       63.58      8.84 o
  -2   8   4       89.08      118.01     11.39 o
  -1   8   4       21.04       10.95      5.87 o
   0   8   4       22.78       40.97     10.41 o
   1   8   4        0.27        4.44      6.82 o
   2   8   4       22.21       26.94      8.76 o
   3   8   4      101.04      127.15     15.37 o
   4   8   4      131.46      153.13     17.16 o
   5   8   4       15.22        6.67     21.35 o
   6   8   4        1.01        1.84     14.35 o
  -4   9   4       13.16       19.26     10.61 o
  -3   9   4       58.47       78.01     11.03 o
  -2   9   4       20.78       19.12      7.07 o
  -1   9   4       10.53        5.08      6.15 o
   0   9   4       28.56       22.32      8.99 o
   1   9   4        1.54       13.50      8.27 o
   2   9   4       17.40       19.27     13.77 o
   3   9   4       18.00       13.33      9.52 o
   4   9   4        7.04       13.32     12.08 o
  -2  10   4        3.26       -4.11      6.80 o
  -1  10   4        0.21       -1.89     10.98 o
   0  10   4       12.18        9.46      9.23 o
   1  10   4       11.89       11.34     20.15 o
   2  10   4       40.41       36.70     16.57 o
   0   1   5    10094.03     9604.93    138.93 o
   1   1   5    13481.94    13257.41    203.04 o
  -1   2   5     2677.15     2629.61     41.71 o
   0   2   5     4912.64     5157.63     93.43 o
   1   2   5      629.16      621.42     11.78 o
   2   2   5      715.37      678.48     16.13 o
  -2   3   5     2570.67     2499.29     43.76 o
  -1   3   5     1031.15     1008.92     27.14 o
   0   3   5      889.81      862.49     11.62 o
   1   3   5      179.48      203.46      8.96 o
   2   3   5      386.06      416.97     21.94 o
   3   3   5      813.23      890.33     34.38 o
  -3   4   5      772.26      800.93     21.75 o
  -2   4   5      721.17      630.61     11.50 o
  -1   4   5     1415.24     1467.64     19.32 o
   0   4   5      630.65      630.61     10.55 o
   1   4   5      736.60      711.69     13.38 o
   2   4   5       15.46       19.57      8.19 o
   3   4   5      807.13      798.14     22.85 o
   4   4   5      257.99      264.76     13.23 o
  -4   5   5      333.87      326.69      9.71 o
  -3   5   5      554.65      536.77     12.71 o
  -2   5   5      221.15      213.97      7.16 o
  -1   5   5      409.74      416.89      9.46 o
   0   5   5     1943.96     2079.81     35.53 o
   1   5   5     1198.01     1131.41     29.23 o
   2   5   5      684.79      694.03     28.03 o
   3   5   5      180.80      166.06     12.37 o
   4   5   5       83.24       91.46     10.54 o
   5   5   5      773.15      732.03     25.65 o
  -5   6   5      149.03      154.12     11.73 o
  -4   6   5       49.65       58.37      5.66 o
  -3   6   5      299.01      300.75     15.21 o
  -2   6   5      142.92      135.18     16.05 o
  -1   6   5       72.68       71.16      9.56 o
   0   6   5      820.78      769.68     20.36 o
   1   6   5      371.60      351.38     32.15 o
   2   6   5       61.42       69.34     18.29 o
   3   6   5       56.35       80.51     10.73 o
   4   6   5      105.79      121.32     12.91 o
   5   6   5       34.02       48.63      9.58 o
   6   6   5      111.13      130.93     15.82 o
  -6   7   5       21.38       12.32     10.04 o
  -5   7   5       72.12       82.78     12.66 o
  -4   7   5      103.78       76.10      9.19 o
  -3   7   5      516.33      473.04     17.37 o
  -2   7   5      206.98      182.95     11.93 o
  -1   7   5      312.68      318.42     14.22 o
   0   7   5       56.36       59.83      9.96 o
   1   7   5      543.48      587.53     51.82 o
   2   7   5       13.46       16.24      9.19 o
   3   7   5      335.16      305.17     18.17 o
   4   7   5       53.07       46.36     10.08 o
   5   7   5       94.69       80.19     18.46 o
   6   7   5       31.63       32.85     10.90 o
   7   7   5        0.32       12.12     12.94 o
  -6   8   5       22.62       26.88     16.06 o
  -5   8   5       21.64        7.86      8.79 o
  -4   8   5       25.78       20.17     11.75 o
  -3   8   5       17.91       30.76      8.93 o
  -2   8   5       10.28       15.67      6.44 o
  -1   8   5       77.28       75.71      9.62 o
   0   8   5       58.79       55.31     10.47 o
   1   8   5       47.69       56.29     10.74 o
   2   8   5       67.56       76.80     12.01 o
   3   8   5       30.33       22.37      9.29 o
   4   8   5      133.40      122.80     15.71 o
   5   8   5       16.36       16.32      9.65 o
   6   8   5        7.43        2.23      9.12 o
  -4   9   5       39.89       47.53     12.31 o
  -3   9   5       48.46       65.79     10.32 o
  -2   9   5        9.78       17.95      7.19 o
  -1   9   5       15.45        8.39      6.31 o
   0   9   5       32.49       19.24      8.83 o
   1   9   5       63.05       75.79     13.07 o
   2   9   5       60.16       79.30     13.62 o
   3   9   5       41.71       39.31     12.40 o
   4   9   5        0.38       -2.28      9.34 o
  -2  10   5        3.22        9.93      8.16 o
  -1  10   5        2.34       -5.66     17.63 o
   0  10   5       10.54        5.46      8.99 o
   1  10   5       15.16       11.16     11.67 o
   2  10   5       13.71       21.92     22.78 o
   0   1   6    10504.36    10964.71    218.46 o
   1   1   6     7758.26     7306.98     87.07 o
  -1   2   6     1069.82     1042.71     20.87 o
   0   2   6    11155.75    10946.72    158.83 o
   1   2   6     1345.39     1280.93     19.97 o
   2   2   6     4151.35     4034.95     63.70 o
  -2   3   6     1910.47     1965.67     35.77 o
  -1   3   6      320.64      304.20      8.13 o
   0   3   6      940.34     1015.76     14.30 o
   1   3   6     1575.32     1496.67     42.26 o
   2   3   6     5341.04     4881.65     78.83 o
   3   3   6      845.12      907.74     22.76 o
  -3   4   6      111.54      113.58     13.60 o
  -2   4   6      117.02      113.16      6.47 o
  -1   4   6      159.27      168.37      5.52 o
   0   4   6     2499.59     2594.00     28.90 o
   1   4   6      110.92      113.07      8.78 o
   2   4   6       31.65       42.33      6.20 o
   3   4   6      747.71      692.49     21.01 o
   4   4   6      769.85      749.99     33.36 o
  -4   5   6     1038.08     1002.43     17.59 o
  -3   5   6      679.78      600.43     12.59 o
  -2   5   6      156.52      161.58      7.59 o
  -1   5   6      103.11      103.91      5.27 o
   0   5   6      888.15      922.41     20.65 o
   1   5   6      240.97      267.24     13.59 o
   2   5   6      199.89      207.54     12.07 o
   3   5   6      179.44      200.38     28.79 o
   4   5   6      279.01      301.36     15.80 o
   5   5   6       41.64       66.45      9.91 o
  -5   6   6       85.09       86.47      9.63 o
  -4   6   6      312.15      304.52     10.00 o
  -3   6   6      152.09      143.93      8.78 o
  -2   6   6      841.85      862.96     18.85 o
  -1   6   6      131.93      124.28      9.30 o
   0   6   6      727.81      749.49     20.13 o
   1   6   6      517.90      485.63     37.55 o
   2   6   6      135.01      149.23     13.01 o
   3   6   6      859.56      808.28     66.85 o
   4   6   6       70.75       91.72     15.01 o
   5   6   6       98.33       90.33     11.91 o
   6   6   6        8.47        7.71      5.83 o
  -6   7   6        7.63        8.32      8.70 o
  -5   7   6       20.98       38.93     10.03 o
  -4   7   6       82.74       76.09      9.17 o
  -3   7   6       28.41       51.51      7.95 o
  -2   7   6      196.04      186.71     12.25 o
  -1   7   6      386.77      397.26     22.50 o
   0   7   6      257.78      259.02     16.41 o
   1   7   6       59.18       73.05     10.66 o
   2   7   6      292.57      274.92     17.23 o
   3   7   6        5.96        8.84      7.13 o
   4   7   6      111.77      148.12     15.24 o
   5   7   6       45.39       42.48     10.30 o
   6   7   6       47.30       48.42     11.33 o
   7   7   6       12.27       25.74     10.84 o
  -6   8   6       11.57        1.75      9.00 o
  -5   8   6        5.26        7.61      8.57 o
  -4   8   6       36.05       33.71     10.08 o
  -3   8   6       73.69       66.09      9.35 o
  -2   8   6       50.71       41.30      7.61 o
  -1   8   6        0.68       11.33      6.64 o
   0   8   6       28.57       21.18      8.10 o
   1   8   6       24.49       24.92      8.52 o
   2   8   6       65.34       77.12     12.59 o
   3   8   6        7.42        8.45     10.21 o
   4   8   6       89.89       96.57     17.62 o
   5   8   6       64.67       69.43     13.07 o
   6   8   6       40.73       48.70     12.62 o
  -4   9   6       15.65       24.09     10.74 o
  -3   9   6       11.03       12.20      7.27 o
  -2   9   6       29.34       18.93      8.77 o
  -1   9   6       63.68       67.67     10.03 o
   0   9   6       12.82        0.66     11.11 o
   1   9   6       19.07       29.32      9.79 o
   2   9   6       11.36        8.27      8.96 o
   3   9   6       18.08       11.79      9.80 o
   4   9   6        9.19       -6.28     11.46 o
  -2  10   6        1.26       -6.95      6.95 o
  -1  10   6       26.89       20.59     16.72 o
   0  10   6       23.72       36.86     12.16 o
   1  10   6       27.33       30.72     11.44 o
   2  10   6        5.02        9.63     14.16 o
   0   1   7     9231.70     9079.89    184.13 o
   1   1   7      842.39      763.46     21.42 o
  -1   2   7      726.88      613.21     13.05 o
   0   2   7      425.08      527.52     45.12 o
   1   2   7       42.41       32.47      3.10 o
   2   2   7     1012.08      986.79     22.02 o
  -2   3   7      918.61      879.39     20.22 o
  -1   3   7     2106.76     2087.59     30.03 o
   0   3   7      191.66      175.04     14.23 o
   1   3   7     4029.44     4328.27     57.68 o
   2   3   7      997.50     1075.63     32.13 o
   3   3   7     2122.44     2207.34     41.86 o
  -3   4   7     1054.89      998.52     31.72 o
  -2   4   7      212.42      206.49      8.13 o
  -1   4   7      661.55      719.77     11.82 o
   0   4   7     1647.14     1823.30     22.89 o
   1   4   7      679.23      689.94     34.43 o
   2   4   7     1444.73     1453.06     32.34 o
   3   4   7       88.03       92.20      8.70 o
   4   4   7      109.34      101.02      9.56 o
  -4   5   7      270.06      287.14     18.08 o
  -3   5   7      264.99      291.48      8.65 o
  -2   5   7     1015.53      931.82     15.65 o
  -1   5   7       12.88       10.07      2.68 o
   0   5   7        8.17       10.88      5.38 o
   1   5   7      996.41      981.58     63.23 o
   2   5   7      330.56      337.84     15.21 o
   3   5   7      250.91      286.70     14.66 o
   4   5   7      688.84      624.63     22.74 o
   5   5   7      228.56      209.57     14.33 o
  -5   6   7       19.78       21.31      6.35 o
  -4   6   7       18.99       19.46      4.19 o
  -3   6   7      154.61      166.63      9.24 o
  -2   6   7      217.88      244.94     10.09 o
  -1   6   7      948.92      969.06     23.32 o
   0   6   7     1063.69     1068.06     24.68 o
   1   6   7      695.18      651.71     53.58 o
   2   6   7      194.90      186.72     14.42 o
   3   6   7      237.82      253.67     21.12 o
   4   6   7       30.88       30.46      8.13 o
   5   6   7      288.15      271.01     16.91 o
   6   6   7       78.33       74.12      9.60 o
  -6   7   7      112.82      107.27     21.31 o
  -5   7   7       21.38        6.60      7.57 o
  -4   7   7      102.23      116.36     12.00 o
  -3   7   7      362.72      327.42     14.58 o
  -2   7   7      431.69      396.25     17.75 o
  -1   7   7      171.96      185.64     12.19 o
   0   7   7      112.48       93.17     11.71 o
   1   7   7      280.32      248.69     16.62 o
   2   7   7       54.86       40.46      9.48 o
   3   7   7       84.55       80.08     13.68 o
   4   7   7      350.57      323.24     19.33 o
   5   7   7       11.04       12.10      7.93 o
   6   7   7       69.62       65.92     14.56 o
   7   7   7        8.89       21.10     10.48 o
  -6   8   7       62.10       79.31     14.74 o
  -5   8   7       25.90       20.37      9.85 o
  -4   8   7      112.72      140.24     16.26 o
  -3   8   7       20.25       18.93      8.70 o
  -2   8   7       26.87       24.83      6.97 o
  -1   8   7       86.48       98.34     13.33 o
   0   8   7       63.43       66.16     11.18 o
   1   8   7       40.57       48.81     10.66 o
   2   8   7       15.63       10.76      7.71 o
   3   8   7       38.59       34.17     10.27 o
   4   8   7       33.14       53.80     20.76 o
   5   8   7        8.83       11.91      9.33 o
   6   8   7       15.24       22.13     10.76 o
  -4   9   7       11.27       10.25      9.48 o
  -3   9   7       30.41       42.55      8.97 o
  -2   9   7       10.40       17.57      7.35 o
  -1   9   7       60.35       72.76     12.40 o
   0   9   7       16.02       17.32     21.35 o
   1   9   7       71.71       71.30     13.04 o
   2   9   7       50.03       38.96     11.10 o
   3   9   7       23.28       20.91     10.38 o
   4   9   7       66.91       54.72     13.22 o
  -2  10   7       10.00       15.89      9.29 o
  -1  10   7        9.81        6.80      9.71 o
   0  10   7        0.04       -4.83     14.91 o
   1  10   7       53.17       51.39     18.75 o
   2  10   7        0.06        4.75      9.87 o
   0   1   8    20476.29    21508.60    427.46 o
   1   1   8    16840.62    16517.62    339.05 o
  -1   2   8     1458.92     1516.57     26.53 o
   0   2   8     5709.69     6248.99     93.67 o
   1   2   8     1699.43     1825.86     26.47 o
   2   2   8      351.95      405.70     11.85 o
  -2   3   8      445.76      479.15     13.72 o
  -1   3   8     7280.79     7293.27     89.38 o
   0   3   8     5654.90     5733.82     72.20 o
   1   3   8     6121.23     6422.18     80.79 o
   2   3   8     2399.76     2418.73     44.37 o
   3   3   8      476.79      544.56     16.46 o
  -3   4   8      139.05      149.28      8.89 o
  -2   4   8     2281.23     2231.08     34.70 o
  -1   4   8       32.92       46.32      3.46 o
   0   4   8     3153.80     3440.40     60.13 o
   1   4   8      482.93      530.96     43.02 o
   2   4   8      615.81      589.19     18.62 o
   3   4   8       25.47       16.02      4.96 o
   4   4   8      643.25      603.05     20.34 o
  -4   5   8      853.26      760.78     20.43 o
  -3   5   8       33.27       42.74      5.13 o
  -2   5   8      142.26      153.36      6.25 o
  -1   5   8       56.20       56.08      5.24 o
   0   5   8      463.66      447.13     11.90 o
   1   5   8      135.40      110.99     10.07 o
   2   5   8      327.84      318.72     14.72 o
   3   5   8     3005.72     2966.27     58.38 o
   4   5   8      756.76      751.62     25.36 o
   5   5   8      221.29      226.53     24.05 o
  -5   6   8      405.74      395.47     21.24 o
  -4   6   8       40.80       28.23      6.87 o
  -3   6   8       14.84       19.64      4.72 o
  -2   6   8      439.04      441.90     15.56 o
  -1   6   8      370.51      370.45     13.44 o
   0   6   8      226.69      255.29     11.65 o
   1   6   8      454.10      444.84     19.50 o
   2   6   8       59.06       52.08      9.44 o
   3   6   8      161.16      167.65     14.11 o
   4   6   8      180.13      184.15     15.17 o
   5   6   8      263.78      265.10     16.65 o
   6   6   8       21.71       24.83      7.32 o
  -6   7   8       55.90       80.36     13.79 o
  -5   7   8       38.05       29.92      9.55 o
  -4   7   8       43.91       40.04      8.71 o
  -3   7   8      147.10      122.21      9.19 o
  -2   7   8      407.62      426.31     16.32 o
  -1   7   8       41.81       35.90      6.96 o
   0   7   8        4.88       -6.96      6.96 o
   1   7   8       32.29       33.78      8.51 o
   2   7   8      172.77      174.74     15.42 o
   3   7   8      123.05      163.99     17.55 o
   4   7   8       45.31       48.05     12.18 o
   5   7   8        9.49        2.88      7.46 o
   6   7   8       28.26       44.36     11.08 o
   7   7   8       60.37       51.26     13.16 o
  -6   8   8       32.05       18.03     10.03 o
  -5   8   8        5.27        7.29     10.83 o
  -4   8   8       24.15       23.94      9.27 o
  -3   8   8       18.78       35.09      7.49 o
  -2   8   8       11.46       13.71      6.11 o
  -1   8   8      146.85      150.42     12.41 o
   0   8   8       33.43       30.30      8.93 o
   1   8   8       93.00       98.69     13.31 o
   2   8   8       60.86       94.02     13.55 o
   3   8   8      142.59      143.80     16.44 o
   4   8   8       22.72       23.30     14.57 o
   5   8   8       24.39       20.23      9.84 o
   6   8   8       29.97       34.93     11.79 o
  -4   9   8        2.44       -1.56      8.14 o
  -3   9   8      150.30      172.04     17.76 o
  -2   9   8        7.38       -0.79      6.09 o
  -1   9   8       73.74       76.23     16.56 o
   0   9   8       84.32       71.43     13.07 o
   1   9   8       11.88       -3.43      6.84 o
   2   9   8        1.21        3.93      8.58 o
   3   9   8       27.54       31.32     11.14 o
   4   9   8       53.18       38.38     11.97 o
  -1  10   8        8.81       -1.19      9.13 o
   0  10   8        6.12        4.30     12.50 o
   1  10   8       41.54       31.04     11.74 o
   0   1   9     5193.41     5626.51    116.21 o
   1   1   9    18780.24    18253.08    377.46 o
  -1   2   9      186.07      182.02      5.16 o
   0   2   9      621.60      803.02     21.81 o
   1   2   9      496.02      494.54     16.38 o
   2   2   9      224.79      208.91      8.23 o
  -2   3   9     3674.83     3616.22     59.08 o
  -1   3   9      297.11      315.95     22.43 o
   0   3   9     1972.46     2048.22     55.83 o
   1   3   9       71.10       94.63     11.58 o
   2   3   9      697.66      666.94     18.20 o
   3   3   9      443.98      438.22     14.56 o
  -3   4   9      960.63      901.43     23.12 o
  -2   4   9      611.53      548.04     13.59 o
  -1   4   9      224.51      211.80      7.20 o
   0   4   9     1027.82     1183.48     21.52 o
   1   4   9     1202.80     1126.40     22.22 o
   2   4   9      641.75      631.96     23.36 o
   3   4   9      937.22      896.67     24.40 o
   4   4   9      223.66      229.54     12.43 o
  -4   5   9       95.09      123.44      9.31 o
  -3   5   9      199.68      197.51      9.36 o
  -2   5   9      418.04      405.75      9.76 o
  -1   5   9      809.42      826.25     16.98 o
   0   5   9      362.52      362.16     10.76 o
   1   5   9      120.28      153.67     10.82 o
   2   5   9      198.61      206.33     22.06 o
   3   5   9      190.70      181.32     23.40 o
   4   5   9      227.64      233.35     14.29 o
   5   5   9      521.13      452.88     26.45 o
  -5   6   9       78.30       95.05     10.02 o
  -4   6   9      283.16      265.44     20.30 o
  -3   6   9       50.02       55.08      7.08 o
  -2   6   9       20.57       29.75     10.31 o
  -1   6   9      976.62      941.55     21.95 o
   0   6   9      907.17      844.03     21.58 o
   1   6   9      352.53      380.14     42.70 o
   2   6   9       40.77       44.27      8.67 o
   3   6   9       60.37       42.41      8.92 o
   4   6   9       67.96       57.01     10.11 o
   5   6   9      160.75      152.65     14.58 o
   6   6   9        5.03       -5.12      5.61 o
  -6   7   9       14.78       17.49      9.09 o
  -5   7   9        4.68       17.42     11.21 o
  -4   7   9      231.53      220.16     11.07 o
  -3   7   9      486.20      459.54     14.81 o
  -2   7   9      284.55      290.86     14.72 o
  -1   7   9       17.47        6.92      8.98 o
   0   7   9       46.65       57.07      9.95 o
   1   7   9      180.27      155.60     14.69 o
   2   7   9      125.78      118.32     18.09 o
   3   7   9       90.77      109.46     17.73 o
   4   7   9       93.66       85.19     12.46 o
   5   7   9        2.93       -1.63      8.63 o
   6   7   9       88.24       82.72     13.73 o
   7   7   9       11.16       14.61     10.76 o
  -6   8   9       25.51       36.44     25.95 o
  -5   8   9        0.69       18.67      8.99 o
  -4   8   9       22.52       30.37      7.54 o
  -3   8   9       28.81       24.96      6.94 o
  -2   8   9       13.61       13.32      6.11 o
  -1   8   9      138.45      147.59     12.31 o
   0   8   9       21.34       29.54      8.89 o
   1   8   9      133.78      123.89     14.46 o
   2   8   9       71.56       85.70     12.86 o
   3   8   9       40.60       41.63     10.53 o
   4   8   9        8.71       14.01      9.07 o
   5   8   9        6.96       16.81     10.09 o
   6   8   9        2.72        1.49      9.42 o
  -4   9   9        9.14        2.57      8.97 o
  -3   9   9        5.25       16.39      7.38 o
  -2   9   9       57.40       58.06      9.93 o
  -1   9   9       42.03       58.16     16.21 o
   0   9   9       48.61       58.58     11.94 o
   1   9   9       43.83       33.16     15.86 o
   2   9   9       96.20      129.88     16.49 o
   3   9   9       66.88       52.24     12.89 o
   4   9   9       74.94       93.02     15.50 o
  -1  10   9       32.14       21.28     10.84 o
   0  10   9       17.64        2.97      9.44 o
   1  10   9       11.23       -2.37      8.82 o
   0   1  10     7679.78     7508.33    154.44 o
   1   1  10     3339.90     3164.50     70.32 o
  -1   2  10     2402.46     2470.16     31.98 o
   0   2  10     6165.54     6021.15     90.90 o
   1   2  10     2114.82     2167.06     53.06 o
   2   2  10     1640.83     1620.05     24.64 o
  -2   3  10      482.16      523.08     14.47 o
  -1   3  10     3212.55     3363.01     44.90 o
   0   3  10     2938.15     3024.64     51.46 o
   1   3  10     5617.64     5750.45     74.01 o
   2   3  10     4112.41     4065.73     67.86 o
   3   3  10       45.86       32.36      5.11 o
  -3   4  10      332.28      312.11     12.76 o
  -2   4  10       73.32       64.56      5.29 o
  -1   4  10      919.79      981.32     18.14 o
   0   4  10      106.90      103.91      7.10 o
   1   4  10      791.48      847.30     28.18 o
   2   4  10       40.65       35.84      5.97 o
   3   4  10       82.83       99.70     10.38 o
   4   4  10      720.56      706.06     22.14 o
  -4   5  10      638.74      619.64     18.00 o
  -3   5  10      618.72      605.10     27.89 o
  -2   5  10       87.67       95.68      5.36 o
  -1   5  10       61.53       79.66      6.20 o
   0   5  10      510.94      552.02     13.41 o
   1   5  10      727.61      728.28     22.61 o
   2   5  10      372.32      376.77     16.13 o
   3   5  10       54.57       74.60     12.26 o
   4   5  10      746.09      744.22     40.45 o
   5   5  10       27.87       24.10      7.47 o
  -5   6  10      163.22      152.79     11.66 o
  -4   6  10      101.37      107.26      8.21 o
  -3   6  10      652.77      691.30     18.95 o
  -2   6  10     1381.61     1330.43     25.15 o
  -1   6  10       11.20       32.31      5.40 o
   0   6  10     2216.83     2134.78     38.64 o
   1   6  10     1239.87     1211.97     33.79 o
   2   6  10       77.66       91.50     11.17 o
   3   6  10      619.21      623.70     26.38 o
   4   6  10      378.23      306.91     17.50 o
   5   6  10       26.83       47.51      9.88 o
   6   6  10       62.76       65.21     11.24 o
  -6   7  10       10.44        4.70      8.31 o
  -5   7  10       17.20       21.95      8.70 o
  -4   7  10      115.10      132.47     12.58 o
  -3   7  10       91.86       99.90      8.57 o
  -2   7  10       80.06       70.99      7.33 o
  -1   7  10       62.95       89.09     14.22 o
   0   7  10      247.20      223.00     25.04 o
   1   7  10       63.59       79.56     11.50 o
   2   7  10      373.39      385.72     20.09 o
   3   7  10      154.99      149.72     16.34 o
   4   7  10       29.15       40.39      9.64 o
   5   7  10      114.31      149.82     15.82 o
   6   7  10        0.46       -7.27      7.27 o
   7   7  10        4.44       12.78     10.05 o
  -6   8  10        1.80       -3.73      8.82 o
  -5   8  10       87.82      102.31     15.13 o
  -4   8  10       89.19       88.61     10.75 o
  -3   8  10       13.59       16.31      6.40 o
  -2   8  10       14.52       15.27      6.57 o
  -1   8  10       17.14       23.91      6.77 o
   0   8  10       30.82       19.79     13.41 o
   1   8  10        4.86        6.00      6.58 o
   2   8  10       72.45       57.31     11.69 o
   3   8  10       17.03        5.27      7.49 o
   4   8  10       73.64       97.81     14.34 o
   5   8  10       79.45       76.70     13.57 o
   6   8  10       51.76       35.84     12.19 o
  -4   9  10       24.00       38.98     11.50 o
  -3   9  10        1.78        7.05      6.62 o
  -2   9  10       35.05       20.36     11.24 o
  -1   9  10       30.08       22.78      7.43 o
   0   9  10       14.99       20.03     14.88 o
   1   9  10       27.94        4.13      8.04 o
   2   9  10       13.17       28.99     10.73 o
   3   9  10       18.62        4.68      9.37 o
   4   9  10       46.02       47.45     16.93 o
  -1  10  10        0.84        0.90     11.81 o
   0  10  10       30.69       20.07     11.44 o
   1  10  10       32.65       28.71     22.53 o
   0   1  11     6374.31     6761.87    141.49 o
   1   1  11     1020.38      995.53     25.73 o
  -1   2  11      335.06      314.04      6.98 o
   0   2  11      288.93      313.30      8.76 o
   1   2  11      255.66      228.80     11.96 o
   2   2  11     2406.30     2315.81     32.98 o
  -2   3  11       99.16      105.73      6.45 o
  -1   3  11     1181.14     1292.68     20.75 o
   0   3  11      115.97      123.16      6.64 o
   1   3  11      163.92      186.37     15.28 o
   2   3  11      336.08      359.24     10.36 o
   3   3  11      828.37      773.12     23.01 o
  -3   4  11      488.62      469.89     16.01 o
  -2   4  11      209.48      227.22      8.30 o
  -1   4  11      499.70      477.07     11.32 o
   0   4  11      185.86      165.60      6.62 o
   1   4  11      236.33      241.01      9.40 o
   2   4  11      897.46      840.55     22.93 o
   3   4  11       84.01       72.82      8.63 o
   4   4  11      160.22      157.22     13.94 o
  -4   5  11      775.87      833.96     21.10 o
  -3   5  11      525.04      480.51     14.62 o
  -2   5  11     1991.63     1891.35     32.07 o
  -1   5  11      306.91      312.82     10.16 o
   0   5  11        9.02       18.13      3.53 o
   1   5  11      473.82      464.56     32.06 o
   2   5  11      491.92      472.55     18.44 o
   3   5  11       75.16       61.62      8.74 o
   4   5  11      799.87      832.87     26.71 o
   5   5  11       79.45       92.94     11.16 o
  -5   6  11       35.09       40.48      9.55 o
  -4   6  11       92.56       86.48      9.25 o
  -3   6  11      414.03      376.37     12.78 o
  -2   6  11      533.89      484.17     14.06 o
  -1   6  11      114.80      110.00     10.17 o
   0   6  11     1426.80     1313.80     31.19 o
   1   6  11      360.22      349.81     25.04 o
   2   6  11       61.19       87.88     20.05 o
   3   6  11      224.65      265.95     15.67 o
   4   6  11       26.34       35.57      8.43 o
   5   6  11       22.97       31.89      8.80 o
   6   6  11       90.49       80.28     12.08 o
  -6   7  11       45.14       35.47     10.91 o
  -5   7  11       27.41       19.31      9.29 o
  -4   7  11       46.24       47.17      6.82 o
  -3   7  11      276.63      277.56     14.84 o
  -2   7  11      126.35      129.45     16.68 o
  -1   7  11      482.72      542.24     29.86 o
   0   7  11      145.31      133.46     13.69 o
   1   7  11      270.19      261.45     16.92 o
   2   7  11       65.98       72.70     11.38 o
   3   7  11      309.72      285.83     19.30 o
   4   7  11       64.48       70.30     11.91 o
   5   7  11       22.26       16.41      8.93 o
   6   7  11       20.94       18.45      9.09 o
   7   7  11       16.45       14.64     10.07 o
  -6   8  11       74.08       95.84     15.81 o
  -5   8  11       33.09       37.98     11.71 o
  -4   8  11       67.37       81.03     10.31 o
  -3   8  11       35.27       24.57      7.29 o
  -2   8  11       21.39       28.91      7.12 o
  -1   8  11       74.41       73.93      9.54 o
   0   8  11      150.20      159.35     16.26 o
   1   8  11       41.36       57.94     16.29 o
   2   8  11       82.30       69.37     12.99 o
   3   8  11       41.66       41.52     10.61 o
   4   8  11       20.78       37.87     10.78 o
   5   8  11       40.21       42.85     12.51 o
   6   8  11       63.86       64.93     13.77 o
  -4   9  11       42.60       54.68     13.51 o
  -3   9  11        8.64        8.01      6.82 o
  -2   9  11        3.53       14.98      7.48 o
  -1   9  11       63.92       90.41     13.10 o
   0   9  11       10.54       18.61      9.60 o
   1   9  11       74.76       91.10     22.31 o
   2   9  11       57.94       44.45     12.25 o
   3   9  11       49.09       53.47     12.76 o
   4   9  11        1.54       12.99     10.18 o
  -1  10  11        4.54       16.11     10.48 o
   0  10  11       14.10        3.09     16.30 o
   1  10  11       27.78        6.92     10.82 o
   0   1  12     2068.73     2081.75     46.66 o
   1   1  12     1588.78     1514.11     36.20 o
  -1   2  12     7103.41     7161.86    152.05 o
   0   2  12      817.59      870.73     17.28 o
   1   2  12      467.31      413.78     16.52 o
   2   2  12      339.93      375.34      9.49 o
  -2   3  12     1576.06     1402.39     27.73 o
  -1   3  12     1237.32     1302.93     20.62 o
   0   3  12      821.22      834.12     19.52 o
   1   3  12     4436.28     4576.47     61.19 o
   2   3  12      548.10      589.54     13.77 o
   3   3  12      352.05      350.87     30.78 o
  -3   4  12      705.89      706.64     20.11 o
  -2   4  12      459.04      424.45     11.61 o
  -1   4  12      318.54      342.67      9.29 o
   0   4  12      650.22      669.10     13.70 o
   1   4  12      915.45      837.87     21.26 o
   2   4  12      621.34      551.82     24.14 o
   3   4  12      874.98      863.06     23.86 o
   4   4  12      271.62      278.77     44.67 o
  -4   5  12       43.10       49.45      6.56 o
  -3   5  12       10.31       13.38      4.04 o
  -2   5  12       18.23       28.92      6.23 o
  -1   5  12      849.52      827.95     18.36 o
   0   5  12      262.23      249.16     10.23 o
   1   5  12      497.70      568.02     16.18 o
   2   5  12      285.86      300.38     14.50 o
   3   5  12      512.38      474.04     18.95 o
   4   5  12      123.17      119.95     11.57 o
   5   5  12       28.93       27.63      7.50 o
  -5   6  12       34.13       39.47      9.60 o
  -4   6  12      330.46      311.05     17.10 o
  -3   6  12       43.14       52.02      6.25 o
  -2   6  12       74.89       82.97      9.81 o
  -1   6  12      427.44      417.03     17.23 o
   0   6  12      501.47      518.80     14.34 o
   1   6  12        4.99       12.43      6.44 o
   2   6  12      268.72      238.91     15.57 o
   3   6  12      159.45      165.50     14.10 o
   4   6  12      381.91      364.53     18.83 o
   5   6  12      172.30      177.38     15.36 o
   6   6  12      103.46      108.21     17.40 o
  -6   7  12        1.59       -2.80      7.90 o
  -5   7  12       61.42       60.87     11.67 o
  -4   7  12        2.86       -2.89      4.19 o
  -3   7  12       55.45       48.31      8.89 o
  -2   7  12      279.81      253.93     11.32 o
  -1   7  12      251.11      259.50     13.04 o
   0   7  12      133.66      148.03     21.61 o
   1   7  12      158.46      172.43     15.13 o
   2   7  12       88.12       77.11     11.65 o
   3   7  12        9.20        9.27      7.02 o
   4   7  12        3.56       -6.13      6.13 o
   5   7  12       16.78       18.27      8.70 o
   6   7  12       34.70       23.89     13.18 o
   7   7  12        4.51        4.58      8.64 o
  -6   8  12       14.36        3.70     16.52 o
  -5   8  12       20.31       29.60     10.76 o
  -4   8  12       21.59       24.96      6.36 o
  -3   8  12       52.31       58.57      9.10 o
  -2   8  12      241.81      229.61     14.56 o
  -1   8  12       63.13       67.31      9.07 o
   0   8  12       92.34       92.51     12.86 o
   1   8  12       44.16       59.97     11.80 o
   2   8  12       19.74       15.60      8.19 o
   3   8  12      157.55      131.39     18.93 o
   4   8  12       67.93      100.98     19.02 o
   5   8  12       21.25       35.57     20.56 o
   6   8  12       10.59        1.15      9.12 o
  -4   9  12       19.68        6.38      9.40 o
  -3   9  12       20.49       19.25      7.78 o
  -2   9  12       49.31       46.80      9.50 o
  -1   9  12       30.62       25.00      7.73 o
   0   9  12       62.34       61.48     15.74 o
   1   9  12        5.66        4.76      8.14 o
   2   9  12       13.72       22.07     10.27 o
   3   9  12       14.67       13.09     10.02 o
   4   9  12       25.65       25.27     11.33 o
  -1  10  12       41.10       65.43     14.49 o
   0  10  12       44.73       21.39     11.67 o
   1  10  12       30.14       25.47     20.46 o
   0   1  13     3285.51     3317.28     72.06 o
   1   1  13       76.58       75.89      5.67 o
  -1   2  13     1334.95     1311.97     34.06 o
   0   2  13      213.10      224.07      7.22 o
   1   2  13     1145.66     1206.40     33.76 o
   2   2  13     5291.23     5458.43     69.27 o
  -2   3  13      145.75      155.83     19.54 o
  -1   3  13     2713.66     2827.72     38.46 o
   0   3  13      273.14      239.12      9.11 o
   1   3  13     1108.14     1193.39     36.05 o
   2   3  13      754.66      754.17     16.26 o
   3   3  13      538.63      498.62     21.33 o
  -3   4  13      177.90      191.68      9.98 o
  -2   4  13      473.64      467.98     12.31 o
  -1   4  13      178.66      157.76      6.20 o
   0   4  13     1358.22     1330.27     29.29 o
   1   4  13      442.13      414.67     12.46 o
   2   4  13      641.31      645.15     19.79 o
   3   4  13       39.48       44.19      6.49 o
   4   4  13     1539.63     1488.08     34.91 o
  -4   5  13      106.62      107.73      8.88 o
  -3   5  13      115.40      129.71      9.28 o
  -2   5  13      173.66      174.74     11.51 o
  -1   5  13      732.20      671.07     15.27 o
   0   5  13     1061.55     1066.08     19.85 o
   1   5  13      460.40      505.10     15.34 o
   2   5  13      208.33      188.09     11.78 o
   3   5  13       83.85       78.94      9.71 o
   4   5  13      149.45      156.00     27.14 o
   5   5  13      211.65      210.95     24.19 o
  -5   6  13       98.29       89.40     12.45 o
  -4   6  13       41.98       51.45     10.02 o
  -3   6  13      497.37      499.73     15.34 o
  -2   6  13       79.94       76.59      7.02 o
  -1   6  13      437.54      422.38     16.13 o
   0   6  13       98.81      110.25      8.67 o
   1   6  13      306.65      344.95     17.40 o
   2   6  13      531.29      566.12     23.61 o
   3   6  13       97.22       92.97     11.49 o
   4   6  13        4.23        4.49      6.26 o
   5   6  13       18.95       20.22      7.93 o
   6   6  13       23.50       23.56      8.84 o
  -6   7  13       20.98       18.49      9.40 o
  -5   7  13      129.06      196.07     41.37 o
  -4   7  13      102.73      107.02      9.07 o
  -3   7  13       22.48       36.07      5.93 o
  -2   7  13       25.74       24.15      5.54 o
  -1   7  13      202.64      216.31     11.85 o
   0   7  13       21.73       28.59      7.62 o
   1   7  13      541.68      562.69     23.96 o
   2   7  13      269.98      264.78     16.93 o
   3   7  13      143.99      132.41     14.38 o
   4   7  13       68.52       62.17     11.06 o
   5   7  13        4.06        5.94      7.43 o
   6   7  13       73.46       69.01     12.77 o
   7   7  13       25.73       29.23     10.92 o
  -6   8  13        9.96       14.26     10.37 o
  -5   8  13       16.77        8.91      8.78 o
  -4   8  13       18.93       16.15      6.02 o
  -3   8  13       70.98       64.70      9.32 o
  -2   8  13      141.05      128.85     16.55 o
  -1   8  13       61.39       67.50      9.06 o
   0   8  13       16.49       37.39     10.09 o
   1   8  13      144.23       93.75     13.93 o
   2   8  13       14.75        7.30      7.92 o
   3   8  13       18.79       24.59      9.70 o
   4   8  13       88.79       79.45     13.53 o
   5   8  13       34.23       48.29     12.30 o
   6   8  13        3.92        0.95      8.89 o
  -4   9  13       14.54       21.82     10.18 o
  -3   9  13       16.90       20.21      8.14 o
  -2   9  13       16.56       13.45      9.42 o
  -1   9  13       19.02       18.24      9.54 o
   0   9  13        9.53       15.06     16.63 o
   1   9  13       27.20       29.50     10.67 o
   2   9  13       59.56       55.07     12.69 o
   3   9  13       35.77       22.12     10.58 o
   4   9  13       92.96       93.52     15.74 o
  -1  10  13       11.27       22.38     11.34 o
   0  10  13       47.24       67.42     32.22 o
   1  10  13       11.12       14.68     11.01 o
   0   1  14     3778.28     3537.07     78.62 o
   1   1  14     5449.73     5309.56    111.49 o
  -1   2  14     2195.01     2266.50     53.02 o
   0   2  14      983.04     1032.84     24.62 o
   1   2  14     3546.58     3405.16     79.53 o
   2   2  14      341.07      328.90      8.90 o
  -2   3  14      400.98      461.88     13.32 o
  -1   3  14      480.84      475.66     10.60 o
   0   3  14      808.76      808.91     13.47 o
   1   3  14      432.55      471.45     20.52 o
   2   3  14     1755.07     2007.86     31.60 o
   3   3  14      386.58      373.16     13.60 o
  -3   4  14       35.57       32.70      5.32 o
  -2   4  14      101.19       96.81      8.62 o
  -1   4  14      896.70      843.71     16.14 o
   0   4  14     1004.35      966.62     23.74 o
   1   4  14      418.71      413.58     12.54 o
   2   4  14      303.35      335.64     11.20 o
   3   4  14      337.65      345.67     14.53 o
   4   4  14      470.15      452.46     32.54 o
  -4   5  14       58.27       58.33      7.23 o
  -3   5  14      592.65      562.63     15.86 o
  -2   5  14       57.94       51.41      7.57 o
  -1   5  14      175.39      167.33      8.84 o
   0   5  14      115.41      120.63      6.90 o
   1   5  14      465.85      441.03     14.27 o
   2   5  14       30.69       62.20      8.20 o
   3   5  14      110.64      120.59     11.19 o
   4   5  14      233.24      228.30     19.73 o
   5   5  14       66.61       45.43      8.81 o
  -5   6  14       63.47       68.95     11.38 o
  -4   6  14       36.92       38.75      8.93 o
  -3   6  14      926.70      902.07     21.64 o
  -2   6  14      708.72      663.91     16.80 o
  -1   6  14       70.19       98.10      7.54 o
   0   6  14      264.64      255.85     10.16 o
   1   6  14      297.57      290.19     16.34 o
   2   6  14       22.19       27.02      7.60 o
   3   6  14       39.47       52.43      9.35 o
   4   6  14      161.09      156.63     18.72 o
   5   6  14       57.01       60.72     10.16 o
   6   6  14       81.57       86.19     18.83 o
  -6   7  14        2.05       17.39      9.68 o
  -5   7  14        9.19        6.89      8.20 o
  -4   7  14       52.19       55.61      9.05 o
  -3   7  14       12.48       17.70      5.20 o
  -2   7  14        1.13        5.41      4.40 o
  -1   7  14      269.59      225.15     10.71 o
   0   7  14      545.64      492.31     49.25 o
   1   7  14      363.39      376.50     20.07 o
   2   7  14       36.54       58.18     10.62 o
   3   7  14      183.55      191.94     16.48 o
   4   7  14        9.56        4.36      7.27 o
   5   7  14        7.76        2.46      7.48 o
   6   7  14       12.11       -2.24      9.05 o
   7   7  14        2.66       23.63     10.63 o
  -6   8  14        0.04       -4.09      9.82 o
  -5   8  14       44.24       38.30     16.28 o
  -4   8  14       80.49       70.16      8.74 o
  -3   8  14        1.72       23.80      7.23 o
  -2   8  14       27.13       22.66      6.93 o
  -1   8  14       62.46       50.93      8.38 o
   0   8  14       18.44       16.01      8.22 o
   1   8  14       59.37       64.09     11.95 o
   2   8  14       33.53       30.91      9.78 o
   3   8  14        6.08       19.01      8.81 o
   4   8  14        1.03        2.78      7.77 o
   5   8  14      106.46      102.81     15.36 o
   6   8  14       20.51       15.08     13.72 o
  -4   9  14       22.14       30.52      8.53 o
  -3   9  14        0.01        8.29      7.21 o
  -2   9  14       32.61       32.62      8.77 o
  -1   9  14       14.43        6.40      8.41 o
   0   9  14       23.95       13.83      9.31 o
   1   9  14        7.25        5.22      8.75 o
   2   9  14       38.37       37.66     11.64 o
   3   9  14        1.57        7.66      9.39 o
   4   9  14       39.44       55.40     12.94 o
   0  10  14       45.56       81.23     15.40 o
   0   1  15     1692.70     1744.20     41.29 o
   1   1  15     8577.14     9037.00    184.50 o
  -1   2  15      395.01      348.35     13.40 o
   0   2  15     1036.17     1160.06     21.30 o
   2   2  15      156.92      117.61      9.38 o
  -2   3  15      235.93      237.11     22.49 o
  -1   3  15      943.53      996.92     22.29 o
   0   3  15      295.18      272.89      5.33 o
   1   3  15     3614.41     3771.84     89.97 o
   2   3  15      128.39      138.43      9.79 o
   3   3  15      232.10      250.86     11.55 o
  -3   4  15       36.22       41.41      7.66 o
  -2   4  15      422.78      433.62     11.96 o
  -1   4  15      393.85      417.29     10.34 o
   0   4  15      313.62      302.11     11.86 o
   1   4  15      291.72      330.91     11.27 o
   2   4  15      136.14      153.61      7.91 o
   3   4  15      620.22      585.06     19.18 o
   4   4  15       57.32       46.40      9.03 o
  -4   5  15        8.99        8.44      7.95 o
  -3   5  15      285.44      284.85     11.20 o
  -2   5  15      328.88      317.14     14.71 o
  -1   5  15      356.45      357.36     14.89 o
   0   5  15      212.10      181.13      7.87 o
   1   5  15       35.76       74.28      7.30 o
   2   5  15      246.96      230.85     18.69 o
   3   5  15       78.53       62.43     21.40 o
   4   5  15      339.26      338.52     21.11 o
   5   5  15      112.92       96.65     11.17 o
  -5   6  15      315.13      299.59     18.41 o
  -4   6  15      102.62      104.08     19.87 o
  -3   6  15      711.55      732.40     25.81 o
  -2   6  15      620.62      616.25     16.16 o
  -1   6  15      906.44      860.45     19.19 o
   0   6  15      150.71      151.91      8.82 o
   1   6  15      595.96      558.81     22.28 o
   2   6  15     1020.27     1036.45     31.41 o
   3   6  15      484.97      465.81     20.75 o
   4   6  15       18.71       28.55      8.30 o
   5   6  15       52.98       61.54     11.06 o
   6   6  15        9.88        8.61     11.39 o
  -6   7  15       62.15       71.42     30.51 o
  -5   7  15       18.92       36.32     16.54 o
  -4   7  15       21.66       19.81      5.65 o
  -3   7  15       14.12       14.29      5.07 o
  -2   7  15      493.29      480.25     30.39 o
  -1   7  15       33.72       42.50      6.16 o
   0   7  15       26.75       22.84      8.16 o
   1   7  15        8.73       17.67      7.87 o
   2   7  15      214.28      221.82     16.96 o
   3   7  15      125.34      121.89     14.20 o
   4   7  15       57.24       82.06     12.56 o
   5   7  15       18.07       17.60      9.01 o
   6   7  15       18.56       18.43      9.16 o
   7   7  15       10.96       14.48     10.58 o
  -5   8  15        6.80        5.24      8.72 o
  -4   8  15       76.50       96.07     12.46 o
  -3   8  15      120.94      105.43      9.76 o
  -2   8  15        6.27       11.53      7.21 o
  -1   8  15       10.36       20.02      6.88 o
   0   8  15      238.00      228.84     18.67 o
   1   8  15       12.45        1.22      8.09 o
   2   8  15       56.09       73.36     12.72 o
   3   8  15       16.82       25.55      9.74 o
   4   8  15        1.13        2.52      7.81 o
   5   8  15        3.39        9.54      8.73 o
  -4   9  15       84.13       90.11     12.77 o
  -3   9  15        8.52        5.30      8.09 o
  -2   9  15        6.50       10.77      7.15 o
  -1   9  15       31.34       52.99     12.37 o
   0   9  15       20.49       16.95      9.37 o
   1   9  15       67.11       53.79     12.54 o
   2   9  15       55.90       63.55     13.54 o
   3   9  15       61.80       62.24     13.75 o
   4   9  15       29.05       32.50     11.75 o
   0   1  16     1437.56     1427.87     35.70 o
   1   1  16      434.92      446.02     14.63 o
  -1   2  16       54.90       78.75      6.40 o
   0   2  16      242.87      266.11      7.86 o
   1   2  16     3437.08     3420.93     80.25 o
   2   2  16      611.97      584.87     21.37 o
  -2   3  16      775.64      832.16     25.53 o
  -1   3  16     4015.74     4043.46     45.09 o
   0   3  16     1183.45     1221.39     15.72 o
   1   3  16      823.67      939.38     31.66 o
   2   3  16      264.00      274.15     10.91 o
   3   3  16     1546.91     1570.13     32.85 o
  -3   4  16      295.18      293.42     17.81 o
  -2   4  16       48.97       53.41      5.02 o
  -1   4  16     1025.22     1009.44     18.16 o
   0   4  16      196.02      217.51     10.07 o
   1   4  16      432.01      410.57     17.98 o
   2   4  16      356.94      345.81     11.75 o
   3   4  16      925.37      918.52     25.19 o
   4   4  16      253.50      237.08     12.66 o
  -4   5  16       31.33       29.27      5.81 o
  -3   5  16      226.43      205.70     22.34 o
  -2   5  16       28.19       38.54      6.93 o
  -1   5  16      237.21      244.97     12.30 o
   0   5  16       37.68       47.07      4.91 o
   1   5  16      537.13      526.59     16.11 o
   2   5  16     1215.09     1195.07     31.70 o
   3   5  16       37.39       45.07     11.45 o
   4   5  16      247.44      266.35     26.47 o
   5   5  16       40.46       42.99      8.60 o
  -5   6  16       67.61       87.59     21.35 o
  -4   6  16      689.58      671.26     26.06 o
  -3   6  16       10.21       20.76      7.34 o
  -2   6  16      390.11      386.89     12.72 o
  -1   6  16       59.58       67.10      6.54 o
   0   6  16      556.97      539.25     14.76 o
   1   6  16      144.86      122.60     10.14 o
   2   6  16      958.71      904.78     59.29 o
   3   6  16       45.78       41.91     18.21 o
   4   6  16      160.66      175.26     14.81 o
   5   6  16       69.51       65.58     10.98 o
   6   6  16       18.55        8.17     10.56 o
  -6   7  16       60.10       66.54     12.95 o
  -5   7  16       65.44       78.01     13.10 o
  -4   7  16       57.04       62.29      8.61 o
  -3   7  16        7.99       11.41      4.96 o
  -2   7  16       19.48       34.23      5.97 o
  -1   7  16      198.60      208.39     11.17 o
   0   7  16       20.74        6.38      6.71 o
   1   7  16      129.58       91.89     12.29 o
   2   7  16      328.97      304.06     18.02 o
   3   7  16       94.30      100.49     12.94 o
   4   7  16       74.78       61.66     11.24 o
   5   7  16       51.53       50.00     11.19 o
   6   7  16       45.53       38.77     15.43 o
   7   7  16       98.72      119.77     19.60 o
  -5   8  16       47.64       37.91     11.60 o
  -4   8  16        6.84       10.75      5.82 o
  -3   8  16       18.02       18.73      5.83 o
  -2   8  16      249.73      258.38     15.23 o
  -1   8  16       10.82        7.77      5.83 o
   0   8  16       48.23       41.45     10.31 o
   1   8  16       39.52       42.27     16.78 o
   2   8  16       38.41       27.65     12.22 o
   3   8  16       20.23       11.47      8.16 o
   4   8  16      119.08      119.53     27.71 o
   5   8  16       43.41       60.68     13.60 o
  -4   9  16       14.64       18.79      8.34 o
  -3   9  16       10.18        9.77      6.98 o
  -2   9  16       31.61       18.94      7.78 o
  -1   9  16        8.03       -0.75     21.96 o
   0   9  16       52.59       56.46     13.59 o
   1   9  16        4.22        0.92      7.94 o
   2   9  16       24.33       26.93     11.10 o
   3   9  16       42.55       59.72     13.75 o
   4   9  16       13.41       13.50     11.47 o
   0   1  17     4758.36     4837.04    104.00 o
   1   1  17     3197.49     3030.88     66.38 o
  -1   2  17      838.03      788.91     23.32 o
   0   2  17      194.25      219.70      6.99 o
   1   2  17      542.98      646.30     21.91 o
  -2   3  17     1008.25     1042.75     20.18 o
  -1   3  17     1012.20     1036.67     21.20 o
   0   3  17     1088.23     1288.28     25.73 o
   1   3  17     1341.36     1316.77     40.06 o
   2   3  17      362.19      360.71     12.23 o
   3   3  17       19.97       27.83      7.27 o
  -3   4  17      107.75      115.65      8.43 o
  -2   4  17       78.61       73.14      5.60 o
  -1   4  17      131.94      127.32     11.05 o
   0   4  17       15.14       22.28      4.30 o
   1   4  17       33.67       29.14      4.53 o
   2   4  17      613.07      577.66     15.43 o
   3   4  17      298.53      318.37     17.25 o
   4   4  17      305.42      322.00     14.73 o
  -4   5  17      216.05      214.98     10.94 o
  -3   5  17      104.69       93.22     10.26 o
  -2   5  17      448.96      421.98     17.12 o
  -1   5  17      709.97      679.69     21.31 o
   0   5  17      541.04      540.07     13.54 o
   1   5  17       20.29       20.83      5.01 o
   2   5  17      138.93      150.87      9.89 o
   3   5  17      101.78      107.89     11.03 o
   4   5  17      179.57      154.62     13.00 o
   5   5  17        0.88       -5.54      5.54 o
  -5   6  17      149.05      165.51     25.32 o
  -4   6  17       36.24       49.90      9.82 o
  -3   6  17      416.67      410.81     19.52 o
  -2   6  17       52.23       64.56      6.64 o
  -1   6  17      630.48      591.29     15.62 o
   0   6  17      258.08      266.44     10.52 o
   1   6  17       22.43       28.66      6.59 o
   2   6  17      341.07      372.41     18.55 o
   3   6  17        2.23        5.16      6.25 o
   4   6  17       49.39       54.59     14.84 o
   5   6  17      129.53      116.65     19.53 o
   6   6  17        2.02        3.10      7.66 o
  -6   7  17       79.03       83.20     13.77 o
  -5   7  17       60.77       58.63     16.13 o
  -4   7  17       54.04       47.75      7.08 o
  -3   7  17      281.74      238.15     11.46 o
  -2   7  17       39.93       39.05      6.27 o
  -1   7  17       49.99       71.43      7.63 o
   0   7  17      153.60      155.26     16.54 o
   1   7  17       36.93       25.41      8.33 o
   2   7  17      197.74      226.53     45.91 o
   3   7  17       12.82       15.76      7.85 o
   4   7  17        9.90       11.87      7.52 o
   5   7  17       34.25       37.58     10.66 o
   6   7  17       37.39       21.74     13.63 o
   7   7  17        0.06       11.25     10.04 o
  -5   8  17       12.10       12.02      9.06 o
  -4   8  17       22.04       18.98      6.30 o
  -3   8  17       90.39       83.86      9.03 o
  -2   8  17      176.18      181.17     15.67 o
  -1   8  17       78.79       83.03     13.75 o
   0   8  17      140.12      181.25     17.20 o
   1   8  17       95.69       86.09     13.16 o
   2   8  17       11.77        9.48      8.12 o
   3   8  17        5.21       -0.83      7.41 o
   4   8  17       45.85       47.02     11.99 o
   5   8  17       24.86       34.02     12.99 o
  -4   9  17       24.09       18.41     12.99 o
  -3   9  17       15.68       12.79      7.23 o
  -2   9  17        4.96        0.71      6.61 o
  -1   9  17       23.24       28.77     10.40 o
   0   9  17      103.97       91.95     14.97 o
   1   9  17       29.84       34.17     11.35 o
   2   9  17       27.58       27.92     11.59 o
   3   9  17       10.28       16.45     10.65 o
   4   9  17       34.22       24.28     11.80 o
   0   1  18     1166.27     1271.30     31.90 o
   1   1  18      156.72      167.13      8.18 o
  -1   2  18     1572.82     1563.90     39.12 o
   0   2  18      614.39      680.77     14.12 o
   1   2  18     3948.17     3976.68     90.26 o
   2   2  18     2449.56     2483.22     61.18 o
  -2   3  18      358.69      299.83      8.85 o
  -1   3  18     1786.05     1873.97     24.00 o
   0   3  18     1390.73     1407.13     53.53 o
   1   3  18     1859.81     1851.71     51.56 o
   2   3  18      161.83      164.73      7.31 o
   3   3  18      508.19      518.00     13.34 o
  -3   4  18       16.50       17.84      4.56 o
  -2   4  18      255.37      254.06     10.67 o
  -1   4  18       55.38       62.88      4.41 o
   0   4  18      518.67      496.81     15.59 o
   1   4  18      440.74      471.85     16.70 o
   2   4  18       97.67      101.38     16.05 o
   3   4  18       51.07       55.68     13.02 o
   4   4  18      656.65      655.09     21.21 o
  -4   5  18      474.18      458.03     15.47 o
  -3   5  18      595.05      504.42     19.91 o
  -2   5  18      181.12      180.94     11.90 o
  -1   5  18      617.46      633.48     20.46 o
   0   5  18        2.70        6.38      3.16 o
   1   5  18      374.74      348.21     16.10 o
   2   5  18      403.13      352.89     13.58 o
   3   5  18       65.10       68.34      9.31 o
   4   5  18       32.80       33.21      8.08 o
   5   5  18      187.89      190.00     26.18 o
  -5   6  18       42.99       56.33     10.85 o
  -4   6  18       44.33       59.31     10.39 o
  -3   6  18      129.07      107.99     18.09 o
  -2   6  18      412.83      418.21     18.68 o
  -1   6  18       19.22       31.74      5.05 o
   0   6  18      238.83      212.50     13.23 o
   1   6  18      761.14      633.85     19.85 o
   2   6  18      299.41      290.65     16.53 o
   3   6  18      712.84      656.06     46.86 o
   4   6  18      195.30      184.93     16.77 o
   5   6  18       37.11       33.77     15.64 o
   6   6  18      153.08      195.63     18.11 o
  -6   7  18       24.59       46.90     15.01 o
  -5   7  18        5.14       10.60      5.75 o
  -4   7  18       45.18       32.71      6.49 o
  -3   7  18       17.27       18.72      5.43 o
  -2   7  18       47.99       48.63      6.81 o
  -1   7  18       28.56       35.07      6.43 o
   0   7  18      252.85      238.17     20.71 o
   1   7  18       18.10       13.53      7.45 o
   2   7  18      130.03      145.07     14.71 o
   3   7  18       74.97      103.32     13.22 o
   4   7  18       12.89       19.07      8.19 o
   5   7  18       32.32       22.64      9.56 o
   6   7  18       24.73       27.21     14.28 o
  -5   8  18        5.42       14.54      9.93 o
  -4   8  18       32.44       27.40      8.84 o
  -3   8  18       82.89       94.56      9.47 o
  -2   8  18        7.83       16.42      5.78 o
  -1   8  18       70.27       70.21      9.55 o
   0   8  18       24.74       27.36      8.78 o
   1   8  18       28.41       24.53      9.08 o
   2   8  18       71.03       52.93     11.42 o
   3   8  18       42.00       20.19      9.39 o
   4   8  18       27.68       47.53     11.55 o
   5   8  18      140.88      147.84     35.30 o
  -4   9  18       24.84       34.70      9.44 o
  -3   9  18       17.74        7.74      6.96 o
  -2   9  18       40.49       44.06     11.46 o
  -1   9  18       40.45       32.98     16.62 o
   0   9  18       34.83       48.57     12.44 o
   1   9  18       17.06       31.58     11.24 o
   2   9  18       19.09        6.08     12.30 o
   3   9  18        1.20        4.25      9.57 o
   4   9  18       37.24       75.84     21.68 o
   0   1  19     2424.51     2491.12     55.38 o
   1   1  19      808.68      802.47     22.17 o
   0   2  19      990.81     1092.33     20.32 o
   1   2  19      845.31      753.86     24.61 o
   2   2  19      730.05      757.52     25.48 o
  -2   3  19      920.85      964.06     19.60 o
  -1   3  19      605.53      623.25     23.37 o
   0   3  19     1606.06     1671.72     39.92 o
   1   3  19     1142.80     1147.36     36.50 o
   2   3  19      250.58      271.34      9.42 o
   3   3  19      725.65      677.10     15.76 o
  -3   4  19       35.86       28.43      5.22 o
  -2   4  19       46.37       32.54      4.32 o
  -1   4  19       98.87      115.50      9.29 o
   0   4  19      338.17      359.37     13.00 o
   1   4  19       38.57       32.83      8.11 o
   2   4  19      899.29      897.31     20.22 o
   3   4  19      112.35      108.69      9.48 o
   4   4  19      227.90      229.63     18.41 o
  -4   5  19      145.81      165.49     10.18 o
  -3   5  19      179.32      208.04     13.30 o
  -2   5  19     1070.70      975.81     27.52 o
  -1   5  19      559.90      539.80     18.57 o
   0   5  19     1207.11     1127.54     39.20 o
   1   5  19      762.92      729.63     19.54 o
   2   5  19      264.92      249.90     11.65 o
   3   5  19      555.62      546.58     20.64 o
   4   5  19      540.02      530.54     57.06 o
   5   5  19      114.83      126.06     17.23 o
  -5   6  19       84.03       84.15     12.53 o
  -4   6  19       52.02       46.62     12.22 o
  -3   6  19       81.94       74.16     12.00 o
  -2   6  19       55.60       52.03     10.34 o
  -1   6  19      263.93      248.97     15.43 o
   0   6  19       93.14       99.31      7.53 o
   1   6  19      160.22      137.28     10.75 o
   2   6  19      548.20      545.02     22.35 o
   3   6  19       57.75       61.65      9.89 o
   4   6  19       88.97       86.00     11.62 o
   5   6  19        2.71       -0.37      6.30 o
   6   6  19       24.63       42.16     10.74 o
  -6   7  19       73.69       82.71     27.89 o
  -5   7  19      133.66      121.42     12.39 o
  -4   7  19       11.61       15.11      5.50 o
  -3   7  19       11.95        6.92      4.95 o
  -2   7  19      270.21      262.48     11.82 o
  -1   7  19       13.63        4.72      4.24 o
   0   7  19      237.60      209.02     13.74 o
   1   7  19       11.91        4.75      6.64 o
   2   7  19      340.09      349.34     19.34 o
   3   7  19       32.72       21.09      8.37 o
   4   7  19       53.85       50.31     15.95 o
   5   7  19       26.27       34.81     10.07 o
   6   7  19       40.77       44.94     15.15 o
  -5   8  19       15.22       33.70     11.28 o
  -4   8  19      216.57      212.65     13.25 o
  -3   8  19       67.50       56.79      7.83 o
  -2   8  19       51.11       53.00      7.61 o
  -1   8  19       21.09       27.81      8.45 o
   0   8  19      104.73       76.09     12.39 o
   1   8  19       57.38       48.43     10.60 o
   2   8  19       18.76       21.85      9.17 o
   3   8  19       34.46       28.31      9.82 o
   4   8  19       10.59       30.90     10.61 o
   5   8  19       32.02       21.89     10.48 o
  -3   9  19        2.18        5.04     10.25 o
  -2   9  19        0.47       11.36     14.78 o
  -1   9  19        9.78        9.80      9.01 o
   0   9  19        3.26       -1.69      8.53 o
   1   9  19       54.39       32.07     11.85 o
   2   9  19       36.08       20.04     10.93 o
   3   9  19       68.36       73.60     14.03 o
   0   1  20     2610.06     2760.94     63.39 o
   1   1  20      492.39      485.70     15.47 o
  -1   2  20     3174.17     3388.25     75.62 o
   0   2  20       33.78       49.62      8.68 o
   1   2  20      162.00      152.68     10.36 o
   2   2  20      203.99      225.76     12.59 o
  -2   3  20      164.12      222.15      7.64 o
  -1   3  20     2069.57     2160.64     39.65 o
   0   3  20      712.66      700.84     17.10 o
   1   3  20     1241.07     1236.88     40.03 o
   2   3  20       66.99       68.25      9.60 o
   3   3  20      121.16      120.19      7.21 o
  -3   4  20      343.01      313.52     12.97 o
  -2   4  20      254.70      289.68     20.58 o
  -1   4  20      293.05      272.82     16.00 o
   0   4  20      118.35      122.95      7.84 o
   1   4  20        7.37       14.47      6.09 o
   2   4  20      368.28      376.23     12.52 o
   3   4  20      274.15      292.96     13.62 o
   4   4  20      533.80      503.18     30.57 o
  -4   5  20      144.88      108.81     12.17 o
  -3   5  20      515.93      534.70     24.30 o
  -2   5  20      311.41      321.84     18.87 o
  -1   5  20      485.46      447.66     16.72 o
   0   5  20       15.30       22.46      5.23 o
   1   5  20      108.83      120.33      9.17 o
   2   5  20      602.36      552.55     17.07 o
   3   5  20     1009.19      952.04     36.10 o
   4   5  20        7.36       14.05      6.66 o
   5   5  20       60.78       68.84     10.52 o
  -5   6  20      154.39      160.66     18.54 o
  -4   6  20       21.34       26.62      8.25 o
  -3   6  20      114.25      119.72     20.28 o
  -2   6  20      134.25      119.68     11.86 o
  -1   6  20      145.18      146.56      8.92 o
   0   6  20       52.79       45.78      5.77 o
   1   6  20      117.18       83.46      8.98 o
   2   6  20       62.57       69.41     10.62 o
   3   6  20      306.49      280.12     30.08 o
   4   6  20       42.93       58.06     15.37 o
   5   6  20       86.90       82.70     11.98 o
   6   6  20       41.75       54.69     11.67 o
  -6   7  20       35.74       42.89     11.55 o
  -5   7  20        4.07       16.70      9.11 o
  -4   7  20       30.05       38.20      6.91 o
  -3   7  20       31.02       25.84      5.94 o
  -2   7  20      268.42      302.60     12.65 o
  -1   7  20      102.47       97.47      8.51 o
   0   7  20       81.31       58.04      8.57 o
   1   7  20      100.55      105.69     17.34 o
   2   7  20      125.87      142.04     16.01 o
   3   7  20        3.07        8.18      7.16 o
   4   7  20       17.02       21.08      8.60 o
   5   7  20       33.24       36.23     10.34 o
   6   7  20       33.31       38.66     14.92 o
  -5   8  20       41.06       30.22     15.82 o
  -4   8  20        8.52       16.67      6.35 o
  -3   8  20       51.73       68.40      9.52 o
  -2   8  20       68.48       69.19      9.98 o
  -1   8  20       44.00       42.19      8.39 o
   0   8  20       17.24        4.73     17.43 o
   1   8  20        1.02        1.28      6.50 o
   2   8  20      119.28      162.15     17.10 o
   3   8  20       73.93      102.65     14.67 o
   4   8  20       49.63       48.89     17.34 o
   5   8  20        0.87       -4.19      8.76 o
  -3   9  20       17.85       14.52      9.82 o
  -2   9  20       40.44       47.54     12.25 o
  -1   9  20       86.46       92.90     24.52 o
   0   9  20      142.69      132.68     37.07 o
   1   9  20       44.30       52.74     13.39 o
   2   9  20       32.23       27.81     13.54 o
   3   9  20        9.93       -3.58      8.26 o
   0   1  21     2287.98     2335.02     53.48 o
   1   1  21     1469.03     1405.27     34.57 o
  -1   2  21      408.89      438.74     15.45 o
   0   2  21      235.27      288.59      7.92 o
   1   2  21      754.53      726.84     24.92 o
   2   2  21      392.36      401.77     17.30 o
  -2   3  21     1262.57     1237.51     25.79 o
  -1   3  21      358.68      408.27     12.70 o
   0   3  21      306.95      313.49     10.18 o
   1   3  21       72.40       54.30      8.67 o
   2   3  21       63.94       73.35      9.82 o
   3   3  21      139.85      138.07      7.05 o
  -3   4  21      431.97      430.03     15.29 o
  -2   4  21       35.04       43.37      5.46 o
  -1   4  21      122.77      122.73      9.09 o
   0   4  21       58.28       86.47      7.03 o
   1   4  21     1147.72     1116.77     39.30 o
   2   4  21      413.76      431.62     16.41 o
   3   4  21      167.61      156.16      8.86 o
   4   4  21        4.17       12.76      5.32 o
  -4   5  21       68.75       86.90     11.34 o
  -3   5  21      218.37      202.82     13.41 o
  -2   5  21      397.57      409.34     27.46 o
  -1   5  21        9.54       15.73      5.06 o
   0   5  21       60.36       46.82      6.65 o
   1   5  21      423.04      423.78     14.86 o
   2   5  21      792.57      744.19     30.06 o
   3   5  21      344.89      327.62     16.55 o
   4   5  21      104.11       85.82     10.88 o
   5   5  21      193.58      199.31     14.78 o
  -5   6  21       90.20       78.61     12.49 o
  -4   6  21       28.78       24.62      8.39 o
  -3   6  21      145.31      136.12     13.14 o
  -2   6  21       30.09       53.79      9.03 o
  -1   6  21      385.52      359.12     12.17 o
   0   6  21      296.95      309.11     11.24 o
   1   6  21      369.20      338.83     19.52 o
   2   6  21        2.07        6.63      8.64 o
   3   6  21       43.11       42.66     15.40 o
   4   6  21      273.87      266.75     17.32 o
   5   6  21       97.57       99.91     13.07 o
   6   6  21      172.73      193.76     18.25 o
  -6   7  21       11.53       19.58      9.90 o
  -5   7  21       67.07       50.30     11.68 o
  -4   7  21       47.06       44.18      8.44 o
  -3   7  21      306.36      282.96     12.65 o
  -2   7  21       11.44       23.98      5.66 o
  -1   7  21       94.44      100.96     16.12 o
   0   7  21      166.16      143.66     13.67 o
   1   7  21       47.60       51.07     12.55 o
   2   7  21       17.57       24.10      8.96 o
   3   7  21      152.03      125.52     14.46 o
   4   7  21       44.14       38.55     15.35 o
   5   7  21      102.57      117.22     14.93 o
   6   7  21       21.17       30.24     14.33 o
  -5   8  21        5.71        2.56      9.50 o
  -4   8  21       31.91       28.23      7.01 o
  -3   8  21       39.56       37.31      7.24 o
  -2   8  21       16.38       14.81      6.76 o
  -1   8  21       21.22       21.10      8.09 o
   0   8  21      266.73      268.85     20.47 o
   1   8  21       10.81       16.36      9.58 o
   2   8  21       45.57       43.95     10.84 o
   3   8  21       14.09        5.27     18.89 o
   4   8  21      161.34      175.65     18.11 o
   5   8  21        8.05       11.40      9.94 o
  -3   9  21       16.54       19.65      8.19 o
  -2   9  21       14.02        8.55      8.67 o
  -1   9  21        8.85       25.06     10.17 o
   0   9  21      141.49      135.11     17.58 o
   1   9  21       21.48       31.63     11.79 o
   2   9  21        3.85       -4.97      8.53 o
   3   9  21       42.70       45.91     23.77 o
   0   1  22     2588.75     2639.60     59.11 o
   1   1  22      965.73      903.11     24.89 o
  -1   2  22      215.77      230.33      8.25 o
   0   2  22     2106.42     2164.64     35.90 o
   1   2  22       85.77      111.82      8.84 o
   2   2  22       61.10       60.89      7.49 o
  -2   3  22      136.78      136.26      7.30 o
  -1   3  22       43.25       51.98      5.23 o
   0   3  22      913.58      890.09     19.66 o
   1   3  22      946.48      994.25     33.29 o
   2   3  22      871.87      922.30     32.39 o
   3   3  22       77.72       71.58      6.97 o
  -3   4  22      247.46      234.17     11.38 o
  -2   4  22      336.77      302.11     10.05 o
  -1   4  22      102.53      103.74     10.81 o
   0   4  22      200.12      195.26     12.46 o
   1   4  22      681.87      669.59     29.15 o
   2   4  22       43.77       56.26      6.07 o
   3   4  22       50.96       60.58     11.43 o
   4   4  22      357.60      352.43     15.45 o
  -4   5  22       98.00       86.45     11.14 o
  -3   5  22      332.08      275.39     19.25 o
  -2   5  22      438.34      453.48     30.94 o
  -1   5  22       72.61       72.35      8.05 o
   0   5  22      275.27      255.73     12.28 o
   1   5  22      187.63      182.43     10.84 o
   2   5  22       53.29       65.76      7.67 o
   3   5  22      174.37      200.36     18.95 o
   4   5  22       11.07       11.34      6.49 o
   5   5  22       20.54       22.87      7.62 o
  -5   6  22      139.78      114.17     15.08 o
  -4   6  22      135.04      150.05     14.59 o
  -3   6  22        0.58        3.81      6.13 o
  -2   6  22      641.52      603.27     32.58 o
  -1   6  22       21.27       27.61      9.21 o
   0   6  22      671.69      640.77     20.21 o
   1   6  22      254.12      270.78     25.43 o
   2   6  22        4.40        7.28      5.10 o
   3   6  22      147.74      159.27     14.11 o
   4   6  22       52.06       52.34     10.23 o
   5   6  22       34.71       45.53      9.93 o
   6   6  22       74.33       82.82     13.51 o
  -6   7  22       31.98       38.32     12.90 o
  -5   7  22        4.74        3.86      8.52 o
  -4   7  22        9.12       15.08      9.00 o
  -3   7  22       55.80       52.63      7.18 o
  -2   7  22       80.69       91.63      8.66 o
  -1   7  22      192.90      172.89     12.95 o
   0   7  22      265.15      281.78     14.93 o
   1   7  22       21.11       23.70      8.62 o
   2   7  22       17.53       10.61      7.66 o
   3   7  22       33.00       41.69      9.92 o
   4   7  22       32.37       36.29      9.95 o
   5   7  22       12.66       22.31      9.56 o
   6   7  22       22.64       10.94     12.62 o
  -5   8  22        3.13       15.95      9.95 o
  -4   8  22       81.06       90.57     11.61 o
  -3   8  22       23.15       15.16      7.24 o
  -2   8  22        7.75       12.81      6.73 o
  -1   8  22        4.71        7.25      6.10 o
   0   8  22       34.30       39.09     10.46 o
   1   8  22       19.51       28.10      9.70 o
   2   8  22      107.13       93.71     13.91 o
   3   8  22       27.53       21.05      9.69 o
   4   8  22       36.93       33.76     14.36 o
   5   8  22       36.28       18.92     10.82 o
  -3   9  22       60.09       72.76     11.58 o
  -2   9  22       10.83       10.52      9.59 o
  -1   9  22       16.50       14.97      9.39 o
   0   9  22       10.97       10.92      9.64 o
   1   9  22       17.38       12.62     10.03 o
   2   9  22       34.51       26.94     12.23 o
   3   9  22        0.18        0.74     11.33 o
   0   1  23     1785.30     1845.06     43.59 o
   1   1  23     1147.05     1166.02     29.88 o
  -1   2  23      842.09      801.91     18.96 o
   0   2  23      568.25      608.80     12.65 o
   1   2  23      222.00      219.67     12.33 o
   2   2  23      843.97      853.08     28.11 o
  -2   3  23      216.59      234.40     14.10 o
  -1   3  23     1285.13     1399.55     28.74 o
   0   3  23       41.93       41.48      4.22 o
   1   3  23      385.64      428.83     20.36 o
   2   3  23     1662.11     1520.12     46.36 o
   3   3  23      427.71      422.48     12.27 o
  -3   4  23      196.55      172.66      9.82 o
  -2   4  23      544.28      545.29     14.04 o
  -1   4  23      589.59      548.10     17.20 o
   0   4  23      326.75      297.50     15.70 o
   1   4  23      225.97      238.18     17.27 o
   2   4  23      159.55      173.26     18.00 o
   3   4  23      169.04      149.08      8.98 o
   4   4  23      353.93      330.96     15.22 o
  -4   5  23      202.85      193.16     14.74 o
  -3   5  23       48.91       64.55      9.35 o
  -2   5  23      325.02      320.54     22.90 o
  -1   5  23      489.87      476.26     17.52 o
   0   5  23      116.44      119.76     16.11 o
   1   5  23      141.07      132.49     10.96 o
   2   5  23      398.00      399.25     14.59 o
   3   5  23       10.10       21.15      6.94 o
   4   5  23       63.68       41.57      8.41 o
   5   5  23      231.09      236.49     21.90 o
  -5   6  23       37.44       29.72      9.72 o
  -4   6  23       94.83       92.76     12.52 o
  -3   6  23      103.43       75.18     10.97 o
  -2   6  23       34.72       37.27      8.03 o
  -1   6  23      445.59      403.06     28.05 o
   0   6  23      248.13      238.01     13.93 o
   1   6  23      198.10      187.75     12.25 o
   2   6  23       45.46       41.24      7.33 o
   3   6  23      401.58      393.17     19.58 o
   4   6  23       85.13       98.72     12.74 o
   5   6  23       55.22       49.76     10.17 o
   6   6  23        2.24       -1.11      7.67 o
  -6   7  23       35.14       49.38     12.22 o
  -5   7  23        6.02       11.88      8.96 o
  -4   7  23       56.29       61.68     12.27 o
  -3   7  23       49.83       46.94      8.24 o
  -2   7  23       85.45       81.91     10.23 o
  -1   7  23       47.00       55.87      8.61 o
   0   7  23       11.21       16.83      6.77 o
   1   7  23       11.87       30.82      7.47 o
   2   7  23       16.58       16.28      8.02 o
   3   7  23       91.43      119.48     14.41 o
   4   7  23      207.52      216.47     34.26 o
   5   7  23        4.22        8.05      8.67 o
   6   7  23       63.65       51.96     17.20 o
  -5   8  23       19.91       16.91      7.97 o
  -4   8  23       43.06       52.65      9.84 o
  -3   8  23        3.28        8.54      6.78 o
  -2   8  23       13.74       10.64      6.64 o
  -1   8  23      204.61      215.84     19.55 o
   0   8  23       35.54       30.23      8.05 o
   1   8  23      255.38      248.41     20.06 o
   2   8  23       31.26       27.19      9.61 o
   3   8  23        0.82        0.50      7.68 o
   4   8  23       27.11       28.36     10.22 o
   5   8  23       36.88       23.75     10.86 o
  -3   9  23       14.36       28.75      8.81 o
  -2   9  23       24.89       29.48     15.14 o
  -1   9  23      125.59      123.38     16.60 o
   0   9  23       10.17       16.77     10.06 o
   1   9  23      158.30      158.07     41.65 o
   2   9  23       48.52       72.09     20.35 o
   3   9  23       15.28       17.68     10.54 o
   0   1  24      433.32      422.93     15.43 o
   1   1  24      393.02      368.68     13.65 o
  -1   2  24      370.58      374.93     11.17 o
   0   2  24        2.09        8.30      3.90 o
   1   2  24     1006.45      954.43     29.48 o
   2   2  24      344.36      354.19     16.48 o
  -2   3  24      598.52      583.46     22.98 o
  -1   3  24      120.53      152.14      7.62 o
   0   3  24      121.00      116.08      6.24 o
   1   3  24     2165.53     2119.19     58.06 o
   2   3  24      205.44      256.31     15.84 o
   3   3  24       25.53       33.89      5.33 o
  -3   4  24      239.25      231.47     13.96 o
  -2   4  24      591.55      532.71     11.74 o
  -1   4  24       72.80       90.96     22.42 o
   0   4  24      238.31      228.92     27.04 o
   1   4  24      951.88      911.37     34.90 o
   2   4  24      953.00      962.51     22.53 o
   3   4  24      141.45      156.93      8.96 o
   4   4  24      134.07      135.49     17.94 o
  -4   5  24        8.04        8.10      6.50 o
  -3   5  24       50.84       72.05      9.83 o
  -2   5  24      225.28      214.27     13.93 o
  -1   5  24       44.16       40.34      6.79 o
   0   5  24       41.92       42.59     11.28 o
   1   5  24      594.53      618.81     25.98 o
   2   5  24      101.19      112.24     11.74 o
   3   5  24     1492.93     1378.91     48.23 o
   4   5  24      394.97      370.12     30.39 o
   5   5  24       75.82      112.68     17.82 o
  -5   6  24      163.49      181.43     33.48 o
  -4   6  24      102.37      104.63     12.77 o
  -3   6  24      121.91      124.49     20.35 o
  -2   6  24        6.34        7.97      6.09 o
  -1   6  24       67.90       88.07     16.72 o
   0   6  24       67.02       70.54      8.82 o
   1   6  24       83.51       86.79      9.43 o
   2   6  24       72.85       58.89      8.06 o
   3   6  24       40.66       44.43      9.32 o
   4   6  24       27.75       27.08      8.85 o
   5   6  24      188.75      197.61     16.20 o
   6   6  24       44.35       62.97     12.40 o
  -6   7  24       12.32       25.82     11.18 o
  -5   7  24       62.59       80.02     13.38 o
  -4   7  24       10.63       16.43      8.81 o
  -3   7  24        1.90        6.98     11.39 o
  -2   7  24      206.68      204.44     14.28 o
  -1   7  24       14.93       21.41      6.52 o
   0   7  24      111.80      111.44     16.53 o
   1   7  24      391.50      364.72     27.99 o
   2   7  24       72.07       76.44     12.04 o
   3   7  24       22.88        6.68      9.43 o
   4   7  24       11.62       13.12      8.79 o
   5   7  24        1.16        2.31      8.27 o
   6   7  24       72.71       76.62     19.50 o
  -5   8  24       12.30       14.65      7.85 o
  -4   8  24       13.29       23.82      8.31 o
  -3   8  24       67.19       70.52     10.55 o
  -2   8  24        2.24        2.10      6.03 o
  -1   8  24       88.27      113.82     12.10 o
   0   8  24       24.29       28.62      7.48 o
   1   8  24      112.17      126.63     18.03 o
   2   8  24       74.71       77.81     12.99 o
   3   8  24      117.18      105.37     17.34 o
   4   8  24       12.29       11.87      8.97 o
   5   8  24       16.19       13.88     10.04 o
  -3   9  24       56.12       69.65     13.82 o
  -2   9  24       44.44       42.81      9.66 o
  -1   9  24       72.81       85.53     15.09 o
   0   9  24       30.44       27.08     12.47 o
   1   9  24       42.57       64.99     29.29 o
   2   9  24       55.12       66.19     13.97 o
   3   9  24       14.88       -0.92     11.02 o
   0   1  25      896.85      924.46     26.62 o
   1   1  25      331.61      439.02     14.37 o
  -1   2  25      205.24      204.10      8.00 o
   0   2  25      858.80      876.13     16.97 o
   1   2  25      586.11      642.98     22.82 o
   2   2  25     1121.92      989.76     30.56 o
  -2   3  25      817.53      798.01     28.02 o
  -1   3  25      726.37      657.72     17.31 o
   0   3  25      748.14      754.34     17.42 o
   1   3  25      170.27      212.32     14.32 o
   2   3  25       64.48       90.66     10.89 o
   3   3  25      263.10      270.24     11.22 o
  -3   4  25      417.84      380.24     14.66 o
  -2   4  25      219.63      227.87     30.61 o
  -1   4  25      846.78      810.42     63.14 o
   0   4  25      803.86      746.01     31.74 o
   1   4  25      121.06      136.64     14.29 o
   2   4  25      231.22      251.51     10.64 o
   3   4  25      120.10      120.89      8.47 o
   4   4  25      289.65      293.88     14.64 o
  -4   5  25       75.52       87.53     11.37 o
  -3   5  25       23.57       33.36      7.49 o
  -2   5  25      100.31      111.93     10.30 o
  -1   5  25      127.10      120.49     16.64 o
   0   5  25       64.08       76.85     13.75 o
   1   5  25      248.65      233.32     14.07 o
   2   5  25      141.38      138.52     10.14 o
   3   5  25       24.56       40.67      6.76 o
   4   5  25       23.13       34.21     13.07 o
   5   5  25      134.17      140.66     19.36 o
  -5   6  25       29.38       24.22     10.25 o
  -4   6  25       77.67       61.22     10.85 o
  -3   6  25       80.01       77.50     18.52 o
  -2   6  25        8.17       -0.20      7.91 o
  -1   6  25      317.41      312.82     25.20 o
   0   6  25      137.84      136.60     11.25 o
   1   6  25      308.93      318.85     14.44 o
   2   6  25       38.92       37.64     11.46 o
   3   6  25       28.07       25.76      8.01 o
   4   6  25       65.12       96.61     12.55 o
   5   6  25       33.80       34.24      9.38 o
   6   6  25       69.03       79.86     13.67 o
  -6   7  25       36.45       28.14     11.11 o
  -5   7  25       15.32       18.88     15.34 o
  -4   7  25      173.92      145.22     24.03 o
  -3   7  25       91.77      115.91     21.94 o
  -2   7  25       48.73       30.56     11.21 o
  -1   7  25      174.69      190.69     13.85 o
   0   7  25      138.65      117.34     13.03 o
   1   7  25       58.73       54.09      8.79 o
   2   7  25        4.12       -2.99      6.43 o
   3   7  25       69.81       72.48     11.89 o
   4   7  25       54.78       43.29     10.93 o
   5   7  25       25.14       24.99      9.93 o
   6   7  25       23.25       52.82     17.59 o
  -5   8  25       41.43       29.57     13.96 o
  -4   8  25       16.65       18.75      7.63 o
  -3   8  25        5.39        3.98      6.24 o
  -2   8  25       48.76       43.77      8.71 o
  -1   8  25       98.17      111.33     11.98 o
   0   8  25       21.05        1.54      5.75 o
   1   8  25      112.54      119.37     15.57 o
   2   8  25       55.79       49.40     11.31 o
   3   8  25       13.08        3.95      8.14 o
   4   8  25       40.88       30.88     14.10 o
   5   8  25       22.43       16.13     10.54 o
  -2   9  25       61.60       55.77     10.83 o
  -1   9  25       15.33        7.01      8.85 o
   0   9  25        3.84       -0.11      8.56 o
   1   9  25       24.91       21.56     11.24 o
   2   9  25       19.26       21.51     10.56 o
   0   1  26     1715.08     1683.69     41.62 o
   1   1  26     5410.33     5293.61    112.84 o
  -1   2  26      120.59      131.37      6.47 o
   0   2  26     1805.85     1802.84     48.31 o
   1   2  26      745.21      761.36     25.29 o
   2   2  26      605.13      606.91     22.14 o
  -2   3  26      315.97      314.62     16.44 o
  -1   3  26      589.80      657.44     17.00 o
   0   3  26     1046.48     1093.27     36.52 o
   1   3  26     1300.15     1233.94     39.71 o
   2   3  26     2020.25     1949.53     54.98 o
   3   3  26      306.40      310.96     10.66 o
  -3   4  26      395.14      433.43     12.82 o
  -2   4  26      117.21      120.44      9.19 o
  -1   4  26      306.84      305.27     20.57 o
   0   4  26       38.14       55.58     10.21 o
   1   4  26        9.02       10.74      6.73 o
   2   4  26      148.15      105.33     13.70 o
   3   4  26      262.46      276.25     11.45 o
   4   4  26      177.92      164.71     12.09 o
  -4   5  26      199.93      214.68     14.95 o
  -3   5  26      154.68      146.55     12.48 o
  -2   5  26        5.22        0.98      7.63 o
  -1   5  26       64.34       57.97     12.77 o
   0   5  26      250.79      218.37     18.87 o
   1   5  26       40.44       25.02      9.79 o
   2   5  26       40.20       51.22      7.11 o
   3   5  26       71.61       77.81      8.49 o
   4   5  26      236.19      225.47     20.75 o
   5   5  26       53.98       74.91     14.90 o
  -5   6  26       21.19       15.22      8.38 o
  -4   6  26       59.14       56.96     10.40 o
  -3   6  26       74.55       53.73     15.10 o
  -2   6  26       69.96       93.43     17.56 o
  -1   6  26        7.68        7.07      9.37 o
   0   6  26      102.54      117.19     10.63 o
   1   6  26      138.75      133.05     11.12 o
   2   6  26       24.52       14.31      5.91 o
   3   6  26       73.74       74.59     11.08 o
   4   6  26       16.46        9.45      7.12 o
   5   6  26       41.01       42.67     14.39 o
   6   6  26       38.91       47.20     11.54 o
  -6   7  26        6.75       11.75     13.58 o
  -5   7  26       13.25        5.72     12.54 o
  -4   7  26       92.19       66.56     18.60 o
  -3   7  26       21.96       37.95     14.75 o
  -2   7  26       41.51       30.33      7.54 o
  -1   7  26       54.26       61.99      9.04 o
   0   7  26       60.58       58.17     12.98 o
   1   7  26      133.57      146.68     12.59 o
   2   7  26       38.63       41.24     10.14 o
   3   7  26       53.76       48.22     10.64 o
   4   7  26      138.24      135.04     15.32 o
   5   7  26      250.42      279.20     20.57 o
   6   7  26        2.23       22.02     14.39 o
  -4   8  26       91.70       96.99     12.13 o
  -3   8  26        9.66       13.07     10.24 o
  -2   8  26       28.37       41.62      8.86 o
  -1   8  26       30.16       29.18      8.11 o
   0   8  26       21.11       13.87      7.16 o
   1   8  26       90.35      105.64     14.51 o
   2   8  26       25.60       28.91     10.04 o
   3   8  26        9.39       23.71      9.61 o
   4   8  26        4.50        0.46      8.37 o
  -2   9  26       41.88       54.65     11.78 o
  -1   9  26       89.12       96.68     17.99 o
   0   9  26       10.66        2.35     11.01 o
   1   9  26       13.60       10.26     10.03 o
   2   9  26        2.07       -8.28      8.28 o
   0   1  27     1157.28     1280.45     34.35 o
   1   1  27      579.07      653.03     19.27 o
  -1   2  27      206.70      237.66     12.77 o
   0   2  27     1682.85     1706.90     45.78 o
   1   2  27      533.45      544.59     20.61 o
   2   2  27      189.02      176.31     11.51 o
  -2   3  27       20.78       20.95      6.40 o
  -1   3  27      592.46      561.68     25.54 o
   0   3  27      219.34      235.21     15.03 o
   1   3  27      476.38      478.69     21.89 o
   2   3  27      154.40      194.95     14.23 o
   3   3  27      281.33      283.10     10.42 o
  -3   4  27       79.02       75.05      7.29 o
  -2   4  27      617.26      617.96     19.54 o
  -1   4  27      109.20      125.17     14.82 o
   0   4  27     1159.40     1082.81     40.38 o
   1   4  27      119.69      131.92     14.60 o
   2   4  27        8.63       26.39      8.39 o
   3   4  27      491.42      483.12     15.22 o
   4   4  27      322.50      284.10     14.71 o
  -4   5  27       57.56       54.21      9.71 o
  -3   5  27      416.78      351.83     16.92 o
  -2   5  27       85.94       74.98     14.98 o
  -1   5  27      282.43      249.52     21.10 o
   0   5  27      339.17      377.89     24.73 o
   1   5  27      115.12      123.32     15.97 o
   2   5  27      668.67      669.21     22.55 o
   3   5  27      105.75      107.18     14.37 o
   4   5  27      184.21      183.80     17.17 o
   5   5  27      376.77      386.82     27.00 o
  -5   6  27        4.01       -1.79      7.50 o
  -4   6  27       59.28       45.76     14.98 o
  -3   6  27       14.69       25.39     12.20 o
  -2   6  27       67.71       61.84     15.21 o
  -1   6  27       12.53       17.36     10.77 o
   0   6  27      191.59      189.26     15.33 o
   1   6  27       94.02       90.29      9.91 o
   2   6  27        3.24        3.10      6.05 o
   3   6  27       43.82       57.62     12.22 o
   4   6  27       10.60        1.85      6.72 o
   5   6  27       27.01       12.65     11.16 o
   6   6  27       13.10       20.63     11.32 o
  -6   7  27       29.07       46.96     17.84 o
  -5   7  27       73.92       75.84     19.70 o
  -4   7  27      117.98      160.71     25.17 o
  -3   7  27       68.67      102.13     20.73 o
  -2   7  27       30.01       51.73     15.29 o
  -1   7  27      177.27      185.02     13.88 o
   0   7  27       23.10        7.71      6.16 o
   1   7  27       69.39       68.16      9.58 o
   2   7  27       39.69       65.08     11.97 o
   3   7  27      193.29      203.80     24.14 o
   4   7  27       69.21       73.45     12.27 o
   5   7  27       26.75       27.71      9.86 o
   6   7  27       15.62       13.18     13.80 o
  -4   8  27        1.33       12.27     11.65 o
  -3   8  27       26.86       27.74      8.35 o
  -2   8  27       78.71       77.40     10.58 o
  -1   8  27      109.52      123.73     12.78 o
   0   8  27       77.74       76.39     12.16 o
   1   8  27       34.20       44.35     11.07 o
   2   8  27       24.49       24.34     20.46 o
   3   8  27        4.31       -2.02      8.03 o
   4   8  27       14.79       10.63      9.91 o
  -2   9  27       46.21       38.75      9.16 o
  -1   9  27      100.83       71.29     11.52 o
   0   9  27       51.11       35.51     13.93 o
   1   9  27       28.90       24.72     29.78 o
   2   9  27       17.34       15.29     14.56 o
   0   0  28     6101.32     5659.16    116.04 o
   0   1  28      358.45      407.81     15.36 o
   1   1  28       36.28       43.18      5.25 o
  -1   2  28     1287.67     1238.97     24.46 o
   0   2  28      246.15      298.24     15.34 o
   1   2  28      191.46      180.42     11.46 o
   2   2  28      225.19      239.57     13.34 o
  -2   3  28      340.94      366.21     13.71 o
  -1   3  28       87.02      108.02     12.57 o
   0   3  28      879.47      866.92     32.21 o
   1   3  28      263.27      268.42     16.13 o
   2   3  28      163.29      147.03     12.86 o
   3   3  28      982.87      940.17     24.41 o
  -3   4  28      257.36      239.66     11.02 o
  -2   4  28      662.47      629.76     31.72 o
  -1   4  28     1814.12     1804.72     57.24 o
   0   4  28      395.35      443.52     23.92 o
   1   4  28     1014.11      981.69     37.63 o
   2   4  28      422.46      424.48     23.73 o
   3   4  28      892.44      880.96     21.25 o
   4   4  28      211.59      231.34     13.58 o
  -4   5  28        8.84        7.44      6.96 o
  -3   5  28      122.78      118.41     18.86 o
  -2   5  28       65.22       63.89     14.25 o
  -1   5  28      250.06      276.86     21.51 o
   0   5  28      344.14      366.43     24.59 o
   1   5  28       86.06       59.12     12.49 o
   2   5  28      154.42      152.88     10.76 o
   3   5  28       80.63      102.36      9.33 o
   4   5  28        5.54       15.06      7.06 o
   5   5  28       31.30       47.77     13.58 o
  -5   6  28        8.32        7.10     11.47 o
  -4   6  28       29.05       36.41     14.53 o
  -3   6  28       14.61       10.94     11.28 o
  -2   6  28       32.74       36.50     13.66 o
  -1   6  28        5.41        4.85      8.92 o
   0   6  28       67.03       97.22     16.83 o
   1   6  28       80.09       95.46     10.15 o
   2   6  28        9.49        8.28      5.56 o
   3   6  28       22.76       28.61      9.71 o
   4   6  28       31.64       31.42      9.08 o
   5   6  28      184.85      241.96     25.91 o
   6   6  28       12.81       15.84      9.16 o
  -6   7  28       29.52        8.84     12.88 o
  -5   7  28       46.00       41.13     17.17 o
  -4   7  28       51.37       45.17     16.33 o
  -3   7  28      104.69       74.78     18.91 o
  -2   7  28       71.08       63.32     17.03 o
  -1   7  28       31.42       27.40      7.44 o
   0   7  28        8.44        9.72      6.51 o
   1   7  28       38.62       45.66      8.65 o
   2   7  28      213.74      199.72     17.56 o
   3   7  28       52.30       58.49     17.27 o
   4   7  28       22.48       14.93      9.07 o
   5   7  28        1.20        7.38     12.40 o
   6   7  28       24.52       48.19     17.64 o
  -4   8  28        1.39       -3.61      6.58 o
  -3   8  28        9.23       20.30      7.97 o
  -2   8  28      117.61      147.52     15.93 o
  -1   8  28       17.09       21.00      7.91 o
   0   8  28       52.02       36.68      9.03 o
   1   8  28       16.18       11.53      8.77 o
   2   8  28       24.82       21.65     20.77 o
   3   8  28       44.37       28.58     10.45 o
   4   8  28       51.93       46.59     12.37 o
  -2   9  28        2.83       14.98      8.15 o
  -1   9  28        9.94        1.25      7.06 o
   0   9  28       31.54       51.01     15.41 o
   1   9  28       19.14       10.83      9.92 o
   2   9  28       36.90       34.53     11.96 o
   0   1  29     2284.73     2323.56     55.98 o
   1   1  29      169.52      164.25      8.93 o
  -1   2  29      822.64      768.25     28.12 o
   0   2  29      300.95      352.92     16.89 o
   1   2  29      734.06      675.36     23.48 o
   2   2  29     1070.73     1029.71     31.63 o
  -2   3  29      790.62      768.49     32.24 o
  -1   3  29      436.30      382.92     21.32 o
   0   3  29      576.14      612.09     25.56 o
   1   3  29      153.75      154.92     12.69 o
   2   3  29      117.19      111.26     12.13 o
   3   3  29      333.60      327.31     18.91 o
  -3   4  29       63.03       43.26     12.43 o
  -2   4  29      321.02      330.02     23.12 o
  -1   4  29      142.12      155.43     16.37 o
   0   4  29      973.25      982.28     38.02 o
   1   4  29      117.33      114.99     13.84 o
   2   4  29     1219.06     1210.55     43.05 o
   3   4  29      174.20      161.78     13.70 o
   4   4  29      183.50      194.44     12.91 o
  -4   5  29      175.25      182.35     22.60 o
  -3   5  29       76.11       74.52     15.32 o
  -2   5  29      225.16      193.83     21.00 o
  -1   5  29      171.38      168.44     19.40 o
   0   5  29       33.83       31.84     10.18 o
   1   5  29       39.50       32.91     10.97 o
   2   5  29      514.80      479.83     16.83 o
   3   5  29      205.28      199.62     11.96 o
   4   5  29        1.34        2.19      6.09 o
   5   5  29      113.50      134.84     19.59 o
  -5   6  29       16.83       28.95     14.47 o
  -4   6  29       58.58       51.96     16.02 o
  -3   6  29        1.34        7.38     10.43 o
  -2   6  29       97.41       93.02     18.07 o
  -1   6  29      366.96      330.32     25.93 o
   0   6  29      203.50      212.56     22.46 o
   1   6  29       47.01       31.02      7.19 o
   2   6  29      133.74      133.46     11.38 o
   3   6  29       42.80       45.32      9.48 o
   4   6  29       75.62       88.65     25.56 o
   5   6  29      106.73      110.59     19.56 o
   6   6  29        1.15       -9.85     10.80 o
  -5   7  29      136.39      111.83     23.60 o
  -4   7  29      105.18      104.69     21.80 o
  -3   7  29       35.73       48.59     16.41 o
  -2   7  29       22.51       32.06     13.41 o
  -1   7  29        3.52        4.07      6.20 o
   0   7  29        5.88        5.43      6.45 o
   1   7  29       80.47       98.24     11.17 o
   2   7  29      163.97      151.49     13.11 o
   3   7  29       67.98       76.44     12.87 o
   4   7  29       59.81       38.72     13.54 o
   5   7  29       31.91       20.42     14.56 o
  -4   8  29        6.40       16.22      8.17 o
  -3   8  29       28.29       13.50      7.64 o
  -2   8  29       84.46       66.58     10.53 o
  -1   8  29      147.12      155.58     16.07 o
   0   8  29       31.27       37.69      9.14 o
   1   8  29      148.68      136.15     13.64 o
   2   8  29       57.60       73.73     13.41 o
   3   8  29        4.50       -6.30      7.99 o
   4   8  29       19.57       41.04     12.82 o
  -1   9  29       16.08       17.60      8.42 o
   0   9  29        2.98       -4.07     15.58 o
   1   9  29       53.13       54.69     13.17 o
   0   1  30      100.53      166.22     10.16 o
  -1   2  30      335.55      298.24     17.03 o
   0   2  30      435.53      456.02     19.66 o
   1   2  30     1611.90     1537.16     41.57 o
   2   2  30      801.27      796.94     26.72 o
  -2   3  30       75.72       67.60     11.67 o
  -1   3  30      184.88      221.35     16.20 o
   0   3  30      190.40      188.82     14.29 o
   1   3  30      470.94      456.65     22.02 o
   2   3  30      153.96      181.52     13.92 o
   3   3  30      519.20      548.25     24.92 o
  -3   4  30      181.07      130.94     17.55 o
  -2   4  30      124.35      106.79     15.89 o
  -1   4  30      638.89      629.01     30.71 o
   0   4  30      150.72      121.41     14.74 o
   1   4  30      511.02      533.36     26.41 o
   2   4  30      706.14      621.70     29.22 o
   3   4  30       34.48       33.45      6.20 o
   4   4  30      772.73      730.59     19.57 o
  -4   5  30      109.40      125.58     19.64 o
  -3   5  30       14.69       18.60     11.47 o
  -2   5  30      898.79      823.22     40.23 o
  -1   5  30        2.27       18.23     10.01 o
   0   5  30      383.76      400.83     25.99 o
   1   5  30      374.85      385.74     24.81 o
   2   5  30       97.03       99.03      9.36 o
   3   5  30       46.22       47.88      7.33 o
   4   5  30        0.89        5.80      8.16 o
  -5   6  30       89.69       64.67     18.52 o
  -4   6  30       30.13       23.65     13.52 o
  -3   6  30      151.84      156.16     22.57 o
  -2   6  30       34.88       27.16     12.62 o
  -1   6  30       75.92       72.73     16.36 o
   0   6  30       34.48       16.55     10.49 o
   1   6  30       41.15       41.19      8.66 o
   2   6  30       17.98       23.92      6.48 o
   3   6  30       21.36       17.70      7.73 o
   4   6  30       82.10       98.99     14.42 o
   5   6  30       12.97        9.65     11.05 o
   6   6  30       33.86       26.90     14.42 o
  -5   7  30       42.58       40.70     17.14 o
  -4   7  30       59.83       51.57     16.44 o
  -3   7  30        4.52        9.87     11.64 o
  -2   7  30       66.66       73.06     17.82 o
  -1   7  30       12.19       16.12      6.92 o
   0   7  30      152.83      148.12     13.26 o
   1   7  30      133.65      151.18     13.14 o
   2   7  30       13.59       11.02      6.57 o
   3   7  30      125.75      126.84     15.15 o
   4   7  30       29.44       24.64     13.07 o
   5   7  30       92.56       71.30     18.55 o
  -4   8  30        1.07        5.02      7.51 o
  -3   8  30       43.83       45.21     18.31 o
  -2   8  30        4.97       10.05      7.10 o
  -1   8  30       39.79       40.74      8.95 o
   0   8  30       13.05       18.98      7.93 o
   1   8  30       64.13       53.68     10.02 o
   2   8  30       22.01       28.68     11.05 o
   3   8  30        5.88        5.59      8.75 o
   4   8  30        4.45        4.08      9.17 o
  -1   9  30       14.63       10.17      8.45 o
   0   9  30        7.29        7.04     10.17 o
   1   9  30       23.96       26.21     11.42 o
   0   1  31     2540.72     2599.18     60.13 o
  -1   2  31       15.35       18.49      6.37 o
   0   2  31      793.63      746.91     26.50 o
   1   2  31     1616.19     1497.37     41.48 o
  -2   3  31      912.47      867.10     35.63 o
  -1   3  31     1121.43     1127.88     39.41 o
   0   3  31      171.94      165.57     13.42 o
   1   3  31       32.10       41.46      8.50 o
   2   3  31       37.42       31.45      8.47 o
  -3   4  31       48.31       58.05     13.63 o
  -2   4  31      198.78      161.25     17.91 o
  -1   4  31      295.36      299.36     20.99 o
   0   4  31      117.31       99.86     13.64 o
   1   4  31     1016.09     1031.50     38.86 o
   2   4  31      189.56      193.56     16.65 o
   3   4  31      262.95      283.83     12.24 o
   4   4  31       49.77       40.87     13.21 o
  -4   5  31      165.63      153.85     21.87 o
  -3   5  31      249.01      239.70     22.44 o
  -2   5  31      201.98      173.42     20.41 o
  -1   5  31      252.06      281.79     22.52 o
   0   5  31      454.42      405.34     25.78 o
   1   5  31      248.72      211.24     18.98 o
   2   5  31       73.13       78.29      8.94 o
   3   5  31      166.49      183.82     12.01 o
   4   5  31       60.02       66.90     10.54 o
  -5   6  31       21.19       23.37     14.25 o
  -4   6  31       23.52       30.63     14.00 o
  -3   6  31       15.86       28.25     12.73 o
  -2   6  31       64.53       56.53     15.52 o
  -1   6  31       82.25       68.55     15.60 o
   0   6  31        1.56       -7.29      7.29 o
   1   6  31       91.18       84.31      9.78 o
   2   6  31       64.13       69.51      9.17 o
   3   6  31       22.72       24.42      7.07 o
   4   6  31      118.42      138.85     14.54 o
   6   6  31       16.79        3.09     12.03 o
  -5   7  31       26.02       34.45     15.54 o
  -4   7  31       24.30       40.56     16.33 o
  -3   7  31       64.49       64.81     18.04 o
  -2   7  31       19.09       24.49     13.80 o
  -1   7  31       21.66       23.07      7.19 o
   0   7  31       27.76       35.16      8.54 o
   1   7  31        9.29        3.73      6.44 o
   2   7  31       16.09       26.57      7.62 o
   3   7  31      164.59      175.00     16.91 o
   4   7  31       26.73       28.30      9.85 o
  -4   8  31       89.33      127.24     23.29 o
  -3   8  31       41.52       39.08      9.69 o
  -2   8  31       77.32       89.18     11.85 o
  -1   8  31       71.92       67.42     11.42 o
   0   8  31       45.30       29.05      8.55 o
   1   8  31        5.09        9.28      7.40 o
   2   8  31        2.89        1.62      8.78 o
   3   8  31        8.95       -3.49     14.88 o
   4   8  31        2.39        5.50      9.65 o
   0   9  31       78.27      113.37     29.57 o
   0   1  32      803.18      819.21     24.95 o
  -1   2  32      411.58      359.56     18.45 o
   0   2  32      302.81      312.80     15.96 o
  -2   3  32       76.54       95.26     13.16 o
  -1   3  32     1134.76     1131.35     40.40 o
   0   3  32      668.25      586.93     26.24 o
   1   3  32      717.01      778.46     29.52 o
   2   3  32      165.62      139.56     13.22 o
  -3   4  32      178.76      187.95     20.44 o
  -2   4  32      157.40      167.30     18.30 o
  -1   4  32      177.83      143.52     16.17 o
   0   4  32      169.42      193.99     16.06 o
   1   4  32       12.66       30.21      9.54 o
   2   4  32      255.30      233.70     17.97 o
   3   4  32      585.13      567.61     21.36 o
   4   4  32      409.27      334.83     23.83 o
  -4   5  32        4.83       34.08     12.54 o
  -3   5  32       35.06       35.43     13.63 o
  -2   5  32       40.60       25.70     11.19 o
  -1   5  32      522.24      482.08     29.27 o
   0   5  32      175.89      132.05     17.43 o
   1   5  32      110.95      117.53     16.56 o
   2   5  32       63.13       67.56     14.88 o
   3   5  32       71.25       61.33      8.25 o
   4   5  32      278.14      245.89     21.74 o
  -5   6  32       17.98       20.08     13.58 o
  -4   6  32      129.24      106.08     20.99 o
  -3   6  32      127.03      155.25     22.28 o
  -2   6  32       70.78       97.86     18.91 o
  -1   6  32       16.10       24.26     11.87 o
   0   6  32       90.20       84.26     16.44 o
   1   6  32      158.80      148.69     15.38 o
   2   6  32       83.09       74.34      9.44 o
   3   6  32      167.84      163.09     14.78 o
   4   6  32       81.01      108.54     25.14 o
   6   6  32        5.14        3.00     11.16 o
  -5   7  32       12.76        1.21     12.45 o
  -4   7  32       28.48       21.26     14.92 o
  -3   7  32       32.56       52.21     15.85 o
  -2   7  32       10.62       10.80     11.70 o
  -1   7  32       35.10       11.45      8.47 o
   0   7  32      114.87      133.69     12.80 o
   1   7  32       72.37       68.61     10.09 o
   2   7  32       55.49       56.22      9.59 o
   3   7  32        0.02        8.21      8.34 o
   4   7  32       14.95       31.12     10.23 o
  -4   8  32       20.20       29.77      9.89 o
  -3   8  32        0.10       -6.30      6.82 o
  -2   8  32      110.43      134.13     16.13 o
  -1   8  32       21.51       21.28     13.50 o
   0   8  32      112.91      119.95     13.39 o
   1   8  32       19.25       22.94     10.51 o
   2   8  32       44.93       28.95     22.53 o
   3   8  32        3.77       -1.00      8.84 o
   4   8  32       30.91       31.64     16.55 o
  -1   2  33       47.74       48.06      8.50 o
   0   2  33      132.04      180.36     12.21 o
  -2   3  33      771.26      730.55     32.64 o
  -1   3  33       56.47       69.27     11.03 o
   0   3  33       86.65       94.96     11.62 o
  -3   4  33      140.50      169.19     19.76 o
  -2   4  33      472.15      425.77     26.20 o
  -1   4  33      121.05      113.08     15.02 o
   0   4  33      628.63      627.71     29.49 o
   1   4  33      284.48      333.01     20.73 o
   2   4  33      588.35      590.31     28.30 o
   3   4  33      150.04      158.65     21.84 o
  -4   5  33      199.26      132.25     20.83 o
  -3   5  33      220.83      171.07     21.65 o
  -2   5  33       38.73       55.04     14.03 o
  -1   5  33      174.06      178.20     20.16 o
   0   5  33      335.28      335.19     23.91 o
   1   5  33       13.90       15.85      9.28 o
   2   5  33       34.52       46.29      7.62 o
   3   5  33       41.44       32.77      6.85 o
   4   5  33       95.22      127.03     18.83 o
  -5   6  33      105.35      103.77     20.85 o
  -4   6  33       50.26       53.44     16.41 o
  -3   6  33       69.20       77.27     16.86 o
  -2   6  33       66.31       82.82     17.51 o
  -1   6  33      134.23      121.47     19.67 o
   0   6  33       29.61       19.72     10.35 o
   1   6  33        2.39        6.19      5.99 o
   2   6  33      184.44      213.64     17.69 o
   3   6  33       27.57       29.59      7.45 o
   4   6  33       11.31       16.80     12.37 o
   6   6  33       27.00       34.19     16.52 o
  -5   7  33       25.77        4.01     14.03 o
  -4   7  33        5.74        4.15     11.84 o
  -3   7  33       56.92       25.25     14.62 o
  -2   7  33       29.91       55.99     16.75 o
  -1   7  33       98.68       89.23     19.00 o
   0   7  33       26.58       12.14      6.93 o
   1   7  33       14.60        7.63      6.77 o
   2   7  33      146.28      143.33     13.08 o
   3   7  33        3.80        8.67      8.33 o
   4   7  33       84.86       63.02     17.00 o
  -3   8  33        6.88        9.45      7.90 o
  -2   8  33       40.35       35.91      9.19 o
  -1   8  33       60.90       64.22     10.47 o
   0   8  33       65.17       73.39     11.28 o
   1   8  33       38.61       44.99      9.97 o
   2   8  33        6.56       -4.65     13.62 o
   3   8  33        4.18       12.55     11.79 o
  -1   2  34      370.68      344.48     18.47 o
   0   2  34      582.83      539.63     22.09 o
  -2   3  34      569.35      497.68     26.25 o
  -1   3  34      729.10      652.37     28.81 o
   0   3  34      118.57      124.90     13.14 o
  -3   4  34      203.69      188.86     20.35 o
  -2   4  34      172.15      188.65     19.26 o
  -1   4  34      121.59      113.39     15.58 o
   0   4  34       92.67      130.54     15.13 o
   1   4  34      359.83      324.22     20.88 o
   3   4  34       34.86       31.48     10.53 o
  -4   5  34       46.65       50.36     15.46 o
  -3   5  34        2.83        5.72      9.28 o
  -2   5  34      441.66      389.26     27.57 o
  -1   5  34       77.49       84.85     15.46 o
   0   5  34       41.37       53.95     13.33 o
   1   5  34      649.55      684.08     33.45 o
   2   5  34       24.21       25.63      6.58 o
   3   5  34       19.41       16.41     12.26 o
   4   5  34       27.76       11.39     11.64 o
  -5   6  34       67.76       50.33     16.75 o
  -4   6  34       50.99       60.82     17.45 o
  -3   6  34      287.26      255.97     27.49 o
  -2   6  34       30.52       17.45     12.23 o
  -1   6  34      116.21      120.19     19.39 o
   0   6  34       30.43        7.27     10.07 o
   1   6  34       71.27       74.13      9.73 o
   2   6  34       53.06       66.12     12.73 o
   3   6  34       62.27       54.11      8.99 o
   4   6  34       28.22       46.15     15.06 o
   6   6  34       51.71       66.46     18.71 o
  -5   7  34       20.33        8.30     13.44 o
  -4   7  34        0.74        4.49     12.54 o
  -3   7  34       53.34       61.89     17.67 o
  -2   7  34        4.55        8.47     12.93 o
  -1   7  34        0.09        2.55     10.21 o
   0   7  34       86.40       88.84     11.07 o
   1   7  34       12.82       10.76      7.13 o
   2   7  34      112.11      121.68     12.53 o
   3   7  34       71.05       73.46     12.67 o
   4   7  34       32.19       49.15     16.41 o
  -3   8  34       48.71       45.53     10.44 o
  -2   8  34        6.30       14.80      7.96 o
  -1   8  34       25.43       14.20     12.17 o
   0   8  34       29.39       18.71      8.37 o
   1   8  34       28.37       29.81      9.36 o
   2   8  34       70.40       78.03     14.85 o
   3   8  34       21.33       11.66      9.81 o
  -1   2  35      334.38      307.07     17.56 o
  -2   3  35       10.18       16.97      7.83 o
  -1   3  35      434.92      495.60     24.18 o
   0   3  35       71.08       74.81     10.83 o
  -3   4  35       50.66       49.07     12.99 o
  -2   4  35      206.55      178.43     19.23 o
  -1   4  35       33.15       43.54     11.22 o
   0   4  35      862.74      799.88     34.17 o
   1   4  35      221.89      201.72     17.02 o
   3   4  35      157.99      174.85     28.18 o
  -4   5  35       99.97      105.62     19.61 o
  -3   5  35      248.23      263.83     23.81 o
  -2   5  35       81.18      112.18     18.43 o
  -1   5  35       15.20        8.84      9.76 o
   0   5  35      148.26      158.16     18.58 o
   1   5  35      272.49      253.37     21.20 o
   3   5  35       35.83       38.57      9.27 o
   5   5  35       14.47        1.60     11.33 o
  -5   6  35       23.59       19.50     14.17 o
  -4   6  35       19.96       26.17     13.72 o
  -3   6  35       34.81       28.53     13.07 o
  -2   6  35       99.97      122.82     20.29 o
  -1   6  35       44.09       67.39     15.82 o
   0   6  35        4.69       -7.10      7.10 o
   1   6  35       45.68       39.47     10.74 o
   2   6  35      107.40      113.88     13.83 o
   3   6  35       54.20       58.62     13.30 o
   4   6  35      161.09      182.54     23.30 o
   6   6  35       14.03        2.58     13.13 o
  -5   7  35       29.16       22.86     15.93 o
  -4   7  35       24.51       44.60     17.17 o
  -3   7  35       33.12       17.53     14.22 o
  -2   7  35       81.76       65.49     17.14 o
  -1   7  35       31.43        6.37     12.54 o
   0   7  35       64.41       46.67      9.54 o
   1   7  35        0.84       10.59      6.77 o
   2   7  35       85.51       96.59     11.54 o
   3   7  35       12.63       21.18     14.17 o
   4   7  35       69.44       73.23     18.26 o
  -3   8  35       61.69       55.81     10.68 o
  -2   8  35       70.84       88.48     12.36 o
  -1   8  35       61.44       62.20     13.46 o
   0   8  35       59.08       50.47     10.53 o
   1   8  35        9.53        4.62      7.45 o
   2   8  35       15.47        5.70      9.65 o
   3   8  35       18.99       20.31     15.90 o
  -1   2  36     1150.32     1097.69     36.70 o
  -2   3  36       67.32       68.83     12.35 o
  -1   3  36      314.35      334.89     20.06 o
  -3   4  36      702.12      718.42     35.93 o
  -2   4  36      312.99      297.34     22.50 o
  -1   4  36      706.59      669.37     32.06 o
   0   4  36     1367.44     1269.24     45.97 o
   3   4  36       23.53       31.61      8.43 o
  -4   5  36      178.98      161.43     22.46 o
  -3   5  36      109.69      107.31     18.83 o
  -2   5  36      143.17      163.77     21.02 o
  -1   5  36      234.57      222.58     22.18 o
   0   5  36      126.79      127.41     17.46 o
   1   5  36        8.25       16.61     10.04 o
   3   5  36      185.22      170.69     15.16 o
   5   5  36       79.89       52.36     16.08 o
  -5   6  36       35.40       21.91     14.03 o
  -4   6  36       88.17      100.95     20.48 o
  -3   6  36       10.23       14.70     12.15 o
  -2   6  36       43.31       36.89     15.12 o
  -1   6  36        6.75       15.48     11.50 o
   0   6  36        3.38       -0.20      8.78 o
   1   6  36       37.00       27.07     12.37 o
   2   6  36        7.35        5.28     10.31 o
   3   6  36      104.32       93.00     13.03 o
   4   6  36      105.34      117.74     20.57 o
   6   6  36       16.07        2.58     12.54 o
  -4   7  36       23.67       42.92     17.62 o
  -3   7  36        9.31       -1.37     10.55 o
  -2   7  36      125.15      137.11     23.43 o
  -1   7  36       55.57       56.36     16.64 o
   0   7  36        1.03        3.43      6.84 o
   1   7  36      133.01      129.25     12.97 o
   2   7  36       27.57       39.68      8.86 o
   3   7  36       36.23       48.39     17.28 o
   4   7  36       12.60        1.82     12.06 o
  -3   8  36       75.05       77.49     14.92 o
  -2   8  36       21.12       20.77      9.38 o
  -1   8  36       13.48       18.84      8.75 o
   0   8  36       17.07       11.18      9.26 o
   1   8  36        8.24        3.77      8.02 o
   2   8  36       12.18       15.79     10.41 o
   3   8  36       39.53       50.24     18.01 o
  -2   3  37      441.71      393.49     23.56 o
  -1   3  37      575.93      568.75     27.09 o
  -3   4  37      119.47       99.63     16.84 o
  -2   4  37      359.59      334.54     24.05 o
  -1   4  37       24.22       31.89     10.94 o
   0   4  37       86.62       87.04     13.33 o
  -4   5  37       16.89       16.77     11.61 o
  -3   5  37      164.38      177.34     22.20 o
  -2   5  37       36.33       55.40     14.48 o
  -1   5  37       95.51       75.54     14.90 o
   0   5  37      216.51      203.72     20.55 o
   3   5  37      322.47      341.63     18.94 o
   5   5  37       46.17       38.38     15.26 o
  -5   6  37      118.60       95.04     21.21 o
  -4   6  37       49.38       35.29     15.82 o
  -3   6  37        7.72       17.25     11.98 o
  -2   6  37       95.53       75.99     17.17 o
  -1   6  37       27.63       28.98     12.51 o
   0   6  37      163.81      145.08     20.49 o
   1   6  37       22.77       28.81     12.45 o
   2   6  37       26.18       18.78      9.10 o
   3   6  37       33.20       35.07     10.13 o
  -4   7  37       57.16       66.12     18.96 o
  -3   7  37      104.77      104.75     22.05 o
  -2   7  37       51.02       44.44     16.36 o
  -1   7  37      157.31      159.72     24.39 o
   0   7  37       65.68       57.50     10.12 o
   1   7  37      178.48      174.04     14.66 o
   2   7  37       16.69       15.29     13.38 o
   3   7  37       62.35       64.13     18.77 o
   4   7  37       10.20       11.22     13.18 o
  -2   8  37       22.07       17.21      8.52 o
  -1   8  37       42.82       43.38     16.74 o
   0   8  37       36.65       32.11     10.40 o
   1   8  37       80.82      109.48     19.25 o
   2   8  37       64.11       83.73     27.49 o
  -2   3  38       75.86       78.62     13.13 o
  -3   4  38      226.78      226.41     22.35 o
  -2   4  38       15.20       12.03      9.12 o
  -1   4  38      536.98      515.00     28.46 o
  -4   5  38      121.94      142.56     21.83 o
  -3   5  38      165.98      152.75     21.02 o
  -2   5  38       83.63       83.14     16.47 o
  -1   5  38       11.09       18.23     10.69 o
   0   5  38      107.67       97.77     16.14 o
   3   5  38      101.87      106.43     13.44 o
   5   5  38       17.77       13.80     12.31 o
  -5   6  38       24.56       29.54     15.46 o
  -4   6  38       48.33       53.27     16.50 o
  -3   6  38       33.59       23.87     13.32 o
  -2   6  38       11.47       19.52     12.01 o
  -1   6  38        0.92       -6.28      9.03 o
   0   6  38       17.23       16.52     11.44 o
   2   6  38        3.20       21.46      9.66 o
   3   6  38       40.31       51.05     11.18 o
  -4   7  38        7.55       17.22     13.91 o
  -3   7  38      112.85       75.17     19.31 o
  -2   7  38       19.63       37.39     15.15 o
  -1   7  38       94.69      118.72     21.44 o
   0   7  38      109.22      118.72     12.95 o
   1   7  38       69.46       89.34     11.60 o
   2   7  38       28.91       17.60      9.92 o
   3   7  38       25.61       11.92     14.33 o
   4   7  38       73.34       48.34     17.56 o
  -2   8  38        1.65        0.58      7.96 o
  -1   8  38       29.64       25.92      9.61 o
   0   8  38       17.14       20.65      8.73 o
   1   8  38       63.19       56.08     13.91 o
   2   8  38       41.25       27.44     17.36 o
  -2   3  39      160.97      158.12     16.76 o
  -3   4  39       22.54       22.27     10.66 o
  -2   4  39      113.74      132.68     17.46 o
  -1   4  39      311.75      330.59     22.95 o
  -4   5  39      169.83      210.31     24.90 o
  -3   5  39       24.17       26.26     12.01 o
  -2   5  39       52.65       60.77     14.64 o
  -1   5  39       35.75       46.20     13.10 o
   3   5  39       78.24       70.79     24.19 o
   5   5  39      100.81       92.82     19.87 o
  -5   6  39       14.65        8.53     12.71 o
  -4   6  39        9.30       -1.32     11.56 o
  -3   6  39       46.62       28.81     14.87 o
  -2   6  39       34.67       42.86     15.37 o
  -1   6  39       44.50       54.31     15.26 o
   0   6  39       30.40       20.39     11.98 o
   2   6  39       94.72       95.41     14.31 o
   3   6  39       33.44       47.42     18.33 o
  -4   7  39       42.93       39.30     18.04 o
  -3   7  39       20.47       36.05     16.44 o
  -2   7  39       43.56       40.87     15.91 o
  -1   7  39       10.74       23.79     13.16 o
   0   7  39       42.90       32.49      9.86 o
   1   7  39       10.01        8.10      9.93 o
   2   7  39       22.77       13.75      9.90 o
   3   7  39       57.24       65.22     16.64 o
  -1   8  39       73.23       90.10     13.20 o
   0   8  39       18.14       20.72      9.14 o
   1   8  39        7.95        8.37     10.40 o
  -3   4  40        6.22        3.65      9.00 o
  -2   4  40      330.48      305.57     22.89 o
   4   4  40       11.11        3.31      9.54 o
  -4   5  40       68.66       87.96     18.63 o
  -3   5  40       35.93       31.19     14.08 o
  -2   5  40       65.72       83.89     16.58 o
  -1   5  40      138.83      116.30     18.16 o
   3   5  40      180.99      184.61     18.58 o
   5   5  40       24.37       32.01     15.12 o
  -5   6  40       28.40       39.33     16.89 o
  -4   6  40       50.18       40.31     16.47 o
  -3   6  40        6.72        5.39     11.42 o
  -2   6  40       13.40       16.30     12.68 o
  -1   6  40       18.43       30.72     12.96 o
   2   6  40       62.62       48.34     11.74 o
   3   6  40        4.16       12.72      8.97 o
  -4   7  40       54.43       31.64     16.64 o
  -3   7  40       15.70       18.01     14.00 o
  -2   7  40       68.39       65.87     17.76 o
  -1   7  40       58.68       54.17     16.80 o
   0   7  40       24.55       21.43     10.47 o
   1   7  40      116.67      122.80     23.21 o
   2   7  40        6.39        5.23      9.18 o
   3   7  40        9.95       10.81     10.09 o
  -1   8  40       27.87       43.54     10.80 o
   0   8  40       45.56       48.06     10.93 o
   1   8  40       55.31       57.66     17.28 o
  -3   4  41      108.74      133.32     18.66 o
   4   4  41       92.28      102.42     18.21 o
  -4   5  41       72.36       67.95     17.42 o
  -3   5  41        5.51        4.91     10.77 o
  -2   5  41       38.95       23.26     12.06 o
   3   5  41       45.57       42.05     10.45 o
   5   5  41      151.22      139.12     22.31 o
  -5   6  41       26.97        3.65     14.25 o
  -4   6  41       10.32       37.81     15.99 o
  -3   6  41        9.89       18.82     12.96 o
  -2   6  41       14.37        4.60     10.49 o
  -1   6  41       25.34       32.40     12.90 o
   2   6  41       32.80       38.00     10.86 o
   3   6  41       57.88       74.80     18.22 o
  -3   7  41       72.06       81.98     20.68 o
  -2   7  41       11.05        7.63     13.35 o
  -1   7  41       84.30       76.15     18.41 o
   1   7  41        7.71        9.47     10.38 o
   2   7  41        0.69       -8.53      8.53 o
   3   7  41       62.45       67.33     13.95 o
  -3   4  42       21.04       21.49     11.08 o
   4   4  42       24.66       42.92     14.36 o
  -4   5  42       79.89       75.92     17.48 o
  -3   5  42      121.67      123.73     20.74 o
   3   5  42       53.79       58.55     15.79 o
   5   5  42       33.12       32.23     14.14 o
  -5   6  42       41.58       34.00     16.83 o
  -4   6  42       18.38        5.30     12.68 o
  -3   6  42       94.35      100.65     20.09 o
  -2   6  42       71.72       91.46     19.08 o
   2   6  42       59.66       92.76     14.47 o
   3   6  42       63.14       69.15     13.20 o
   5   6  42       43.74       79.98     20.00 o
  -3   7  42       18.24       24.74     15.93 o
  -2   7  42        1.51       10.83     13.41 o
   1   7  42       72.11       73.97     14.85 o
   2   7  42       13.44        7.70     10.50 o
   3   7  42       54.47       42.19     13.00 o
   4   4  43       16.32       16.16     11.89 o
  -4   5  43       72.98       66.86     16.78 o
  -3   5  43        9.87        7.91     11.78 o
   3   5  43       32.73       27.32     12.58 o
   5   5  43       62.72       77.07     18.43 o
  -4   6  43       11.81        8.95     12.71 o
  -3   6  43        7.18        7.26     11.19 o
   2   6  43        7.31        5.74      8.88 o
   3   6  43       15.51       24.67     10.64 o
  -3   7  43       19.40       25.69     15.93 o
  -2   7  43        0.76        6.87     13.10 o
   1   7  43       62.53       75.52     15.69 o
   2   7  43        0.45       -4.30     10.08 o
   3   7  43       89.98       93.64     16.44 o
   4   4  44       11.93       13.66     11.92 o
  -4   5  44       20.94       12.45     12.26 o
   3   5  44      106.62      116.14     14.80 o
   5   5  44        4.76        7.66     12.71 o
  -4   6  44       48.91       83.99     20.14 o
  -3   6  44        1.67       13.10     12.57 o
   2   6  44        5.78       17.43     10.19 o
   3   6  44       44.98       43.59     12.25 o
   1   7  44       10.33        6.40     10.84 o
   2   7  44       94.13       84.80     15.56 o
   3   5  45       77.28      115.63     21.74 o
   5   5  45       60.00       52.77     17.28 o
  -4   6  45       40.68       29.09     15.04 o
   2   6  45      123.02      158.97     21.26 o
   3   6  45        1.47       -0.72      9.24 o
   1   7  45       34.09       34.86     12.87 o
   2   7  45       49.19       72.23     15.43 o
   5   5  46       26.46       26.51     14.39 o
   2   6  46       64.74       63.29     14.03 o
   3   6  46       53.27       55.29     18.02 o
   1   7  46       63.79       85.57     16.61 o
   2   6  47       39.93       25.43     11.88 o
   3   6  47       63.06       64.98     14.14 o
   1   7  47       18.14       10.75     11.80 o
   2   6  48       40.76       54.78     14.09 o
   2   6  49       39.41       36.93     12.72 o
   2   6  50       41.62       49.57     14.59 o
   2   6  51       66.88       48.43     14.94 o
 
